# Supplementary material for: Whole-genome sequences of 89 Chinese sheep suggest role of RXFP2 in the development of unique horn phenotype as response to semi-feralization
Source: Gigascience. 2018 Mar 7;7(4):giy019. doi: 10.1093/gigascience/giy019 (PMC5905515; doi:10.1093/gigascience/giy019)
Supplement: Supplemental material [file giy019_supp.zip]

Archive with 2 entries (2 files):
- Supplementary Tables.revised3.xls
- Supplementary_Materials.revised3.doc
