# Supplementary material for: Whole-genome sequences of 89 Chinese sheep suggest role of RXFP2 in the development of unique horn phenotype as response to semi-feralization
Source: Gigascience. 2018 Mar 7;7(4):giy019. doi: 10.1093/gigascience/giy019 (PMC5905515; doi:10.1093/gigascience/giy019)
Supplement: Supplemental material [file giy019_supp.zip › Supplementary Tables.revised3.xls]

## Sheet: S1
Supplementary Tables (including Table S1-S29)
Supplementary Table S1. Photographs of the 10 sheep breeds examined in the present study
Breeds	Pictures of male	Pictures of female
Prairie Tibetan sheep (PT)
Oula sheep (OL)
Valley Tibetan sheep (VT)
Bayinbuluke sheep (BY)
Wuzhumuqin sheep (WZ)
Cele Black sheep (CB)
Tan sheep (T)
Small Tail Han sheep (STH)
Hu sheep (H)
Australian Merino sheep (AM)

## Sheet: S2
Supplementary Table S2. Breeds, origin, phenotypic characteristics and artificial factors of domestic sheep sequenced in the present study
Breed (abbreviation)	Sample size	Origin	Altitude	Horn size	Dominant horn typea	Gender-separating managementb	Breeding style	Artificial selectionc
Tibetan breeds
Prairie Tibetan sheep (PT)	10	Dangxiong, Tibet, China	4,500 m	large	spiral horizontal extension	mixed	free-roaming	loose
Oula sheep (OL)	10	Huangnan, Qinghai, China	4,000 m	large	spiral horizontal extension	mixed	free-roaming	loose
Valley Tibetan sheep (VT)	10	Gonggar, Tibet, China	4,000 m	small to medium	curled close to face	mixed	captive	medium
Mongolian breeds
Bayinbuluke sheep (BY)	10	Bayinbuluke, Sinkiang, China	3,000 m	small to medium	curled close to face	separate	free-roaming	intense
Wuzhumuqin sheep (WZ)	10	Zhenglan Banner, Inner Mongolia, China	1,100 m	small to medium	curled close to face	separate	captive	intense
Cele Black sheep (CB)	10	Cele, Sinkiang, China	1, 336 m	small to medium	curled close to face	separate	captive	intense
Tan sheep (T)	10	Yanchi, Ningxia, China	1,200 m	small to medium	curled close to face	separate	captive	intense
Small Tail Han sheep (STH)	9	Yuncheng, Shandong, China	100 m	small to medium	curled close to face	separate	captive	intense
Hu sheep (H)	10	Xuzhou, Jiangsu, China	50 m	polled	polled	separate	captive	intense
European breed
Australian Merino sheep (AM)	10	Imported from Australia, originally from Europe	350 m	polled	polled	separate	captive	intense
Most of the information is derived from ANIMAL GENETIC RESOURCES IN CHINA - SHEEP AND GOATS.
a Horn types are described according to observations on majority of the samples examined in the present study.
bIn some local breeds, different genders are separately kept, and mating opportunities of males (sometimes also females) were intensely controlled to improve traits that benefit human, such as meat and wools.
cArtificial selection here specificially denotes the extent that human controls the mating processes of sheep, by selecting individuals with benefitial traits for breeding.

## Sheet: S3
Supplementary Table S3. Number of reads and bases in quality control
Breed	Sample	Sex	Raw reads	Raw bases	Filtered reads	Filtered Bases	Q30(%)	Q20(%)
AM	AM1	male	135334904	17047698527	135098958	17019717894	85.67	91.58
	AM2	male	180146782	22694370807	179922806	22666734730	86.41	92.11
	AM3	male	132544290	16696374099	132313318	16668518255	85.68	91.58
	AM4	male	137993008	17382629261	137745488	17352840497	86.14	91.87
	AM5	male	144299780	18177131171	144045044	18146442232	86.16	91.89
	AM6	female	157349020	19820025680	157066162	19786829697	84.15	90.51
	AM7	female	132426618	16680524470	132193864	16653432598	82.56	89.7
	AM8	female	137250200	17288561822	137028446	17262821640	83.64	90.33
	AM9	female	137391802	17307474791	137201102	17285459529	84.41	90.59
	AM10	female	141487976	17825806646	141297438	17803256827	93.37	96.39
BY	BY1	male	128490278	16188946119	128403694	16178805436	87.45	92.04
	BY2	male	129547134	16321870765	129440050	16309398581	85.01	90.31
	BY3	male	130246142	16410148315	130146052	16398352733	86.21	91.23
	BY4	male	139714324	17602881404	139432044	17567978870	88.09	93.03
	BY5	male	147179648	18543252743	146879386	18506318048	88.2	93.21
	BY6	female	151575480	19098133683	151397770	19076088368	90.03	94.21
	BY7	female	130434528	16433468238	130356034	16424007795	87.91	92.51
	BY8	female	238784476	30084944704	238645264	30068502243	88.06	92.82
	BY9	female	135493560	17070841458	135424700	17062477614	87.11	92.05
	BY10	female	141477556	17825100144	141388894	17814402660	86.5	91.65
CB	CB1	male	132487734	16692434484	132394580	16681597974	88.82	93.01
	CB2	male	149517530	18837377481	149352508	18818370298	88.78	93.03
	CB3	male	148432208	18701303883	148329542	18689387584	89.01	93.12
	CB4	male	149652504	18856215504	149552460	18843474071	89.28	93.3
	CB5	male	138839990	17492902225	138753212	17482782451	88.94	92.97
	CB6	female	148342922	18689971573	148227406	18676540333	88.59	92.87
	CB7	female	145929186	18385844831	145753488	18364843361	89.82	93.89
	CB8	female	142227256	17919583180	141856700	17873611454	88.61	92.95
	CB9	female	128935368	16243629003	128766950	16223344866	86.54	92.2
	CB10	female	156372834	19700904000	156182060	19677847719	85.12	91.18
VT	VT1	male	138518624	17452499024	138281690	17423432408	88.9	92.96
	VT2	male	146116488	18409951191	145877012	18380440293	89.58	93.54
	VT3	male	135902784	17122563347	135703162	17098122842	88.81	93.04
	VT4	male	134030236	16886706220	133959006	16878491302	88.64	93.14
	VT5	male	134634206	16961811553	134443768	16939109155	89.03	93.3
	VT6	female	148933262	18764130909	148810252	18749981149	88.65	93.02
	VT7	female	159236252	20062859655	159123700	20049483211	88.04	92.46
	VT8	female	138293400	17422402252	138224682	17414201479	88.1	92.63
	VT9	female	129172400	16274968321	129080294	16264034418	87.71	92.26
	VT10	female	129960382	16374176086	129870568	16363604340	87.87	92.38
H	H1	male	134483810	16941111716	134292896	16918852195	92.75	95.96
	H2	male	157195156	19804777293	156900966	19769388264	92.93	96.15
	H3	male	152312646	19189499067	152029036	19155485811	92.43	95.87
	H4	male	145711816	18358750459	145643864	18350747819	87.94	92.63
	H5	male	140770132	17735569499	139102484	17526116469	85.1	90.3
	H6	female	152493066	19211987830	152295436	19188810095	92.7	96.04
	H7	female	133671640	16836200150	133462842	16811739629	93.76	96.42
	H8	female	143671070	18097604913	143414748	18067282716	85.27	91.34
	H9	female	157882172	19892250484	157735572	19874633845	89.32	93.32
	H10	female	144865774	18248497911	144620482	18219165302	84.87	91.07
OL	OL1	male	153280662	19267851280	150837780	19005335393	86.47	91.72
	OL2	male	128650446	16207927381	128569328	16198416084	85.21	90.53
	OL3	male	130355298	16422314792	130272972	16412642106	87.73	92.42
	OL4	male	133230576	16785647203	133089380	16769207077	87.19	92.19
	OL5	male	137204072	17286890671	137120854	17277181929	88.4	92.81
	OL6	female	145968020	18391489905	145938890	18388206027	88.52	93.52
	OL7	female	141283372	17801327956	141120994	17781179018	88.42	92.74
	OL8	female	148046246	18653434954	147857996	18630014207	88.3	92.48
	OL9	female	141394464	17815412668	141328722	17807370039	89.68	93.73
	OL10	female	137902174	17374965233	137795198	17362151017	89.37	93.47
T	T1	male	285802872	36010335502	285716530	36000184081	88.92	93.23
	T2	male	159882438	20144454071	159825366	20137945970	88.85	93.15
	T3	male	151641746	19105598545	151571998	19098015092	89.13	93.5
	T4	male	153302932	19315817728	304914320	19311120265	89.92	93.94
	T5	male	128980642	16248165253	126299970	15913386995	85.36	90.42
	T6	female	137910808	17372832855	134718768	16974125203	84.94	90.1
	T7	female	130310544	16415416126	127289144	16038000000	84.7	89.9
	T8	female	135044770	17014409843	133454254	16814460164	85.33	90.5
	T9	female	142757362	17985194947	142672120	17974891282	86.89	91.65
	T10	female	132805672	16731947525	132720432	16721624375	86.17	91.62
WZ	WZ1	male	148471052	18705859972	148379124	18695690971	90.26	93.93
	WZ2	male	141034590	17768330569	140921210	17756000000	90.62	94.2
	WZ3	male	137207426	17286929588	137130332	17278349205	90.7	94.24
	WZ4	male	146922966	18511137712	146826656	18500088768	90.49	94.16
	WZ5	male	142351260	17935165805	142256672	17924272469	90.71	94.37
	WZ6	female	137962144	17382058661	137867580	17371248856	90.93	94.53
	WZ7	female	217424646	27361839916	217198722	27335252145	88.25	92.78
	WZ8	female	140015582	17639722698	139908256	17628333814	87.34	92.73
	WZ9	female	128715160	16216648220	127287192	16037488409	85.45	90.63
	WZ10	female	136217766	17121553717	133951972	16877659170	85.98	90.87
STH	STH1	male	141775490	17861700099	141615504	17843456539	87.24	91.79
	STH2	male	143509804	18080090986	143346080	18061501782	91.44	95.35
	STH3	male	137550042	17329818694	137457938	17319631686	91.02	95.15
	STH4	male	136723330	17225774619	136647800	17217564987	90.97	95.14
	STH5	male	138465460	17445112156	138373126	17434937999	91.74	95.67
	STH6	female	145947594	18387871313	145823220	18373677492	88.69	93.03
	STH7	female	130171958	16400575634	130051502	16386450551	90.33	93.85
	STH8	female	136647194	17213770934	136414900	17186293948	92.7	95.66
	STH9	female	132092448	16641113941	131966584	16626386433	88.66	92.57
PT	PT1	male	148359122	18692706630	148117442	18662641166	89	93.04
	PT2	male	137601252	17337044087	137381936	17309861945	88.3	92.67
	PT3	male	150965338	19021110195	150716730	18990146347	89.37	93.39
	PT4	male	134688206	16970286415	134546298	16952753192	88.99	93.15
	PT5	male	129004048	16251910078	128908030	16240768084	87.09	91.96
	PT6	female	137678562	17347069161	137565892	17333238182	88.86	93.03
	PT7	female	160063884	20166757443	159886400	20145611213	90.01	93.87
	PT8	female	133230798	16786577869	133118176	16772829884	89.23	93.33
	PT9	female	150628260	18977144588	150556604	18968647299	88.01	92.59
	PT10	female	134517498	16948682580	134312374	16923284632	89.91	93.81

## Sheet: S4
Supplementary Table S4. Read mapping statistics and coverage of depth
Breed	Sample	Sex	Mapped readsa	Unmapped reads	Chromosomes mapped readsb	Mapping ratec	Average depth	Coverage at least 1X(%)	Coverage at least 4X(%)
AM	AM1	male	129076490	1512717	125219561	95.89	6	95.33	78.2
	AM2	male	170151869	2204706	165038984	95.75	7.93	95.79	88.27
	AM3	male	126592613	1526751	122868889	95.9	5.9	95.28	77.34
	AM4	male	130649602	1528821	126490270	95.7	6.07	95.33	78.59
	AM5	male	137294025	1605910	133093222	95.82	6.39	95.47	81.11
	AM6	female	149734920	2235783	145110124	95.49	6.81	95.62	83.74
	AM7	female	126012726	1586897	122058004	95.66	5.72	95.15	75.26
	AM8	female	131161084	1557808	127338830	95.95	5.98	95.3	77.75
	AM9	female	131397485	1601490	127473707	95.85	5.98	95.31	77.71
	AM10	female	135862072	829955	131782479	96.41	6.21	95.48	80.34
BY	BY1	male	123587506	1977198	120591349	96.04	5.82	94.96	76.44
	BY2	male	124739506	1926596	121685803	96.07	5.74	94.72	75.09
	BY3	male	124248474	1923596	120921405	95.84	5.83	91.24	71.8
	BY4	male	133024394	2021185	129458128	95.86	6.23	93.37	76.58
	BY5	male	140685370	1633007	136729995	96.07	6.6	89.7	72.87
	BY6	female	141254606	1353151	136547029	95.75	6.42	94.5	78.15
	BY7	female	125249724	1188545	121862585	96.38	5.74	94.98	75.66
	BY8	female	229224586	1576947	223260845	96.73	10.53	95.77	92.07
	BY9	female	119619820	11927231	116187353	88.32	5.47	92.38	70.32
	BY10	female	136303168	1275775	132607040	96.39	6.26	94.29	77.12
CB	CB1	male	127240916	1547548	123996483	96.28	5.99	95.27	78.44
	CB2	male	144367331	1627230	140842008	96.47	6.82	95.28	82.75
	CB3	male	142404112	1626587	138839852	96.4	6.71	95.53	83.6
	CB4	male	142721814	1750395	138963336	96.19	6.71	95.56	83.73
	CB5	male	132250555	1898576	128702619	95.94	6.22	95.39	80.48
	CB6	female	142187111	1659911	138475917	96.27	6.54	95.54	82.59
	CB7	female	141498463	1016473	137931885	96.78	6.53	95.1	81
	CB8	female	135997001	1248069	132259821	96.37	6.23	94.66	78.22
	CB9	female	123855139	1055970	120494524	96.46	5.67	92.87	72.09
	CB10	female	149293701	2108452	145532413	96.12	6.85	95.46	83.42
VT	VT1	male	131591721	2027169	127877845	95.7	6.16	91.2	73.43
	VT2	male	138436474	2054998	134408931	95.67	6.48	92.87	76.3
	VT3	male	128095942	1905813	123984628	95.37	5.97	88.66	68.47
	VT4	male	127614296	1173914	123748865	96.09	5.96	92.25	74.22
	VT5	male	128487677	1354383	124417345	95.82	6	86.72	67.77
	VT6	female	141883101	1611083	137678819	95.95	6.5	90.55	73.79
	VT7	female	152059501	2125149	147927727	95.94	6.99	95.63	85.18
	VT8	female	133338683	1639981	129931665	96.26	6.14	93.29	76.61
	VT9	female	123884470	1527579	120678157	96.23	5.7	95.18	75.97
	VT10	female	125543974	1465452	122537781	96.48	5.8	95.2	76.93
H	H1	male	127791003	907851	123670281	96.09	5.94	95.37	78.16
	H2	male	149877306	1000080	145341026	96.33	7	95.7	85.36
	H3	male	144661708	1115005	140314313	96.25	6.75	95.6	83.76
	H4	male	138191354	1138484	134058417	96.22	6.45	94.94	80.4
	H5	male	131808996	2043994	127772154	95.46	6.12	94.61	77.22
	H6	female	145250592	1035715	140684234	96.17	6.61	95.58	82.89
	H7	female	126450364	894673	122372562	96.1	5.75	95.28	76.35
	H8	female	136774898	1401383	132400709	95.82	6.2	95.4	79.47
	H9	female	147708736	1765272	142827281	95.55	6.69	93.92	78.72
	H10	female	137911973	1616259	133627247	95.77	6.27	95.42	80.15
OL	OL1	male	144932727	1894558	140945287	95.99	6.77	95.59	83.39
	OL2	male	121228574	1756628	117210525	95.3	5.61	92.11	69.18
	OL3	male	125722618	1347401	122534020	96.43	5.91	94.4	75.78
	OL4	male	130455656	1352949	127796802	96.96	6.2	94.12	77.13
	OL5	male	131771131	1432548	128279958	96.3	6.2	93.52	76.94
	OL6	female	141805059	1051946	138463732	96.92	6.54	95.41	81.93
	OL7	female	133991043	1306904	129895448	96.01	6.11	92.43	72.62
	OL8	female	140750815	1776939	136817845	95.99	6.44	95.06	80.33
	OL9	female	136038561	986548	132549806	96.73	6.25	95.42	80.25
	OL10	female	130692183	1206026	126558144	95.95	5.95	92.61	74.67
T	T1	male	271789872	2358273	264642745	96.53	12.76	96.19	94.52
	T2	male	151030889	1542950	146395944	95.95	7.01	94.79	80.6
	T3	male	143893036	1127167	139595107	96.26	6.7	92.83	76.65
	T4	male	145763827	1300059	141604820	96.29	6.82	95.57	84.02
	T5	male	120442131	1495389	117027303	95.97	5.62	95.08	74.38
	T6	female	128091817	1648618	124425608	95.9	5.97	95.26	77.6
	T7	female	120298896	1673956	116633320	95.62	5.59	95.05	74.26
	T8	female	126097318	1636315	122007136	95.52	5.72	93.25	72.76
	T9	female	135382428	1423579	131274141	95.96	6.16	95.28	79.22
	T10	female	126609611	1143356	122794724	96.12	5.76	93.78	72.59
WZ	WZ1	male	141128458	1517408	136706012	95.84	6.57	95.53	82.35
	WZ2	male	134564215	1354635	130548295	96.05	6.27	95.43	80.23
	WZ3	male	131020834	1373330	126993578	95.92	6.11	95.37	79.26
	WZ4	male	140684293	1463255	136655748	96.14	6.58	95.58	82.75
	WZ5	male	136132050	1321355	132131751	96.13	6.36	95.51	81.29
	WZ6	female	132359004	1021507	128419754	96.28	6.05	95.4	78.84
	WZ7	female	208002217	1994077	202272777	96.32	9.51	96	92.22
	WZ8	female	134428107	1284091	130547487	96.19	6.14	95.39	79.24
	WZ9	female	121323475	1638736	117640672	95.67	5.52	88.57	67.46
	WZ10	female	131222997	1478262	127703789	96.23	5.92	95.22	76.96
STH	STH1	male	133655518	2270749	129124791	95	6.19	95.45	80.02
	STH2	male	137124591	1105300	132820119	96.09	6.39	95.56	81.79
	STH3	male	131407014	1074871	127419346	96.18	6.14	95.42	79.67
	STH4	male	131499021	1096950	127833130	96.41	6.17	95.46	79.97
	STH5	male	133126413	1123108	129350381	96.35	6.25	95.48	80.68
	STH6	female	138927557	1291606	134668454	96.04	6.33	94.23	78.04
	STH7	female	124067695	1526914	120096039	95.62	5.64	95.17	75.18
	STH8	female	129917752	931514	125314968	95.77	5.87	95.37	77.59
	STH9	female	124593049	2000049	120312907	95.04	5.64	95.2	75.18
PT	PT1	male	141507735	1709324	137760176	96.19	6.64	95.56	82.89
	PT2	male	130329948	1595503	126396523	95.81	6.07	90.63	71.49
	PT3	male	143542577	1526621	139517619	96.17	6.72	94.6	80.22
	PT4	male	127660426	1526984	123915757	95.92	5.96	91.74	72.37
	PT5	male	123180117	1338543	119549701	96.01	5.61	94.8	74.1
	PT6	female	131721540	1286306	127973706	96.22	6.03	94.48	76.46
	PT7	female	153686530	1292604	149509327	96.47	7.06	95.6	85.19
	PT8	female	127808577	1292485	124323589	96.3	5.87	94.09	74.71
	PT9	female	143676992	1312540	139393805	96.14	6.55	95.22	81.37
	PT10	female	129557190	996880	126235463	96.69	5.97	95.33	78.37
a Mapped reads was calculated after PCR duplicates removed, one read could be mapped to multiple positions.
b Reads mapped to the chromosomes
c Mapping rate=Chromosomes mapped reads/(Mapped reads+Unmapped reads)

## Sheet: S5
Supplementary Table S5. Statistics for the 99 sequenced domestic sheep from 10 indigenous breeds
Lineage	Breed	Samples	Total coverage of deptha (×)	Average genome coverage (%)	SNPs+Indels	SNPs	Coding SNPs	Indels	Coding indels	Nucleotide diversity π	Watterson’s θ	Minor allele frequency
European	Australian Merino (AM)	10	62.99	95.406	25876710	23496304	154770	2380406	5576	0.00284	0.0025	0.208
Mongolian	Wuzhumuqin (WZ)	10	65.03	94.8	26536246	24059861	127828	2476385	4412	0.00279	0.00252	0.21
	Bayinbuluke (BY)	10	64.64	93.591	25659701	23311406	157675	2348295	5694	0.00271	0.00244	0.212
	Small Tail Han (STH)	9	54.62	95.26	25607646	23206485	151723	2401161	5525	0.00273	0.00245	0.215
	Hu (H)	10	63.78	95.182	25506772	23109708	153750	2397064	5627	0.00273	0.00241	0.214
	Tan (T)	10	68.11	94.708	25320651	22953477	152051	2367174	5615	0.00276	0.00239	0.215
	Cele Black (CB)	10	64.27	95.066	25095130	22732458	149590	2362672	5488	0.00269	0.00236	0.216
Tibetan	Oula (OL)	10	61.98	94.067	24486809	22204908	148285	2281901	5415	0.00261	0.0023	0.22
	Prairie Tibetan (PT)	10	62.48	94.205	24250184	21982496	146476	2267688	5532	0.0026	0.00227	0.221
	Valley Tibetan (VT)	10	61.7	92.155	22676313	20568361	140135	2107952	5560	0.00244	0.0021	0.227
	Overall	99	-	-	42438841	38090348	286221	4348493	10181	-	-	-
	Average	-	62.96	94.444	25101616	22762546	148228	2339070	5444.4	0.00269	0.00237	0.216

## Sheet: S6
Supplementary Table S6. Number of annotated SNPs in different gene regions
Breed	Intergenica	ncRNAb	UTRc	Intronic	Spliced	Exonic
						Non-synonymouse	Synonymous	Stop alteringf
AM	13232340	137509	214232	9741952	15501	65230	88054	1486
BY	13061494	139616	215001	9721958	15662	65736	90525	1414
CB	12777054	134066	207916	9448737	15095	62431	85845	1314
H	12988547	135486	212741	9603721	15463	64576	87759	1415
OL	12462008	131391	203288	9245187	14749	62174	84704	1407
PT	12340693	130117	201232	9149260	14718	61253	83895	1328
STH	12820590	133975	209734	9484748	15149	63505	86834	1384
T	12895452	134666	209551	9546485	15272	63619	87026	1406
VT	11535950	123335	189277	8565617	14047	58755	80090	1290
WZ	11076378	111005	176990	7997651	12825	53700	72907	1221
aincluding "intergenic_region", "downstream_gene_variant", "upstream_gene_variant" given by snpEff
bincluding "intragenic_variant", "non_coding_exon_variant"
cincluding "3_prime_UTR_variant", "5_prime_UTR_premature_start_codon_gain_variant", "5_prime_UTR_variant"
dincluding "splice_acceptor_variant", "splice_donor_variant", "splice_region_variant"
eincluding "initiator_codon", "missense_variant"
fincluding "stop_gained", "stop_lost", "stop_retained_variant"

## Sheet: S7
Supplementary Table S7. Number of annotated indels in different gene regions
Breed	Intergenica	ncRNAb	UTRc	Intronic	Spliced	Exonic
						Frameshift	Nonframeshifte	Stop alteringf
AM	1314647	12845	26343	1018331	2664	3559	1868	149
BY	1286464	13179	26532	1013671	2755	3621	1924	149
CB	1300923	12870	26396	1014259	2736	3511	1832	145
H	1321276	13088	26717	1027605	2751	3602	1870	155
OL	1254559	12573	25518	981248	2588	3481	1794	140
PT	1246722	12439	25433	974907	2655	3536	1847	149
STH	1308129	12958	26464	1017212	2720	3506	1873	146
T	1304425	12864	26175	1015323	2772	3559	1910	146
VT	1155194	11836	23812	908956	2594	3565	1846	149
WZ	1116683	10601	22231	851601	2312	2776	1511	125
aincluding "intergenic_region", "downstream_gene_variant", "upstream_gene_variant" given by snpEff
bincluding "intragenic_variant", "non_coding_exon_variant"
cincluding "3_prime_UTR_variant", "5_prime_UTR_premature_start_codon_gain_variant", "5_prime_UTR_variant"
dincluding "splice_acceptor_variant", "splice_donor_variant", "splice_region_variant".
eincluding "disruptive_inframe_deletion", "disruptive_inframe_insertion", "inframe_deletion", "inframe_insertion"
fincluding "stop_gained", "stop_lost"

## Sheet: S8
Supplementary Table S8. Validation of SNP calling based on targeted sequencing
Chromosome	Position	STH1		STH3		STH6		STH7		H1		H6		H10		H9		AM1		AM2		AM3		AM4		AM5		AM6		AM7		AM8		AM9		AM10		WZ1		WZ2		WZ3		WZ4		WZ5		WZ6
		Sanger	WGS	Sanger	WGS	Sanger	WGS	Sanger	WGS	Sanger	WGS	Sanger	WGS	Sanger	WGS	Sanger	WGS	Sanger	WGS	Sanger	WGS	Sanger	WGS	Sanger	WGS	Sanger	WGS	Sanger	WGS	Sanger	WGS	Sanger	WGS	Sanger	WGS	Sanger	WGS	Sanger	WGS	Sanger	WGS	Sanger	WGS	Sanger	WGS	Sanger	WGS	Sanger	WGS
chr1	24002489	1	1	2	2	0	0	1	1	1	1	2	2	2	2	0	0	0	0	1	1	1	1	0	0	1	1	0	0	1	1	1	1	1	1	0	0	1	1	1	1	1	1	1	1	2	2	2	2
chr1	24002536	0	0	0	0	1	0	1	1	0	0	0	0	0	0	1	1	0	0	0	0	0	0	0	0	0	0	0	0	0	0	0	0	0	0	0	0	0	0	0	0	0	0	0	0	0	0	0	0
chr1	24002540	0	0	0	0	1	0	1	1	0	0	0	0	0	0	1	1	0	0	0	0	0	0	0	0	0	0	0	0	0	0	0	0	0	0	0	0	0	0	0	0	0	0	0	0	0	0	0	0
chr1	24002630	0	0	0	0	0	0	1	1	1	1	0	0	1	1	0	0	0	0	1	1	1	1	0	0	0	0	0	0	0	0	0	0	0	0	0	0	0	0	1	1	0	0	0	0	1	1	1	1
chr1	24002654	0	0	0	0	1	1	1	1	0	0	0	0	0	0	1	1	0	0	0	0	0	0	0	0	0	0	0	0	0	0	0	0	0	0	0	0	0	0	0	0	0	0	0	0	0	0	0	0
chr1	24002682	1	1	2	1	1	1	2	2	1	1	2	2	2	2	1	1	0	0	1	1	1	1	0	0	1	1	0	0	1	1	1	1	1	1	0	0	1	1	1	1	1	1	1	1	2	2	2	2
chr1	24002756	1	1	2	2	0	0	1	1	1	1	2	2	2	2	0	0	0	0	1	1	1	1	0	0	1	1	0	0	1	1	1	1	1	1	0	0	1	1	1	1	1	2	1	1	2	2	2	2
chr1	24002963	0	0	0	0	1	1	1	1	0	0	0	0	0	0	1	1	0	0	0	0	0	0	0	0	0	0	0	0	0	0	0	0	0	0	0	0	0	0	0	0	0	0	0	0	0	0	0	0
chr21	9000141	0	0	0	0	0	0	0	0	0	0	0	0		2	0	0	0	0	0	0	0	0	0	0	0	0	0	0	0	0	0	0	0	0	0	0	0	0	0	0	0	0	0	0		0	0	0
chr21	9000183	0	0	0	0	0	0	0	0	0	0	0	0		0	0	0	0	0	0	0	0	0	0	0	0	0	0	0	0	0	0	0	0	0	0	0	1	0	0	0	0	0	0	0		1	0	0
chr21	9000187	0	0	0	0	0	0	0	0	0	0	0	0		0	0	0	0	0	0	0	0	0	0	0	0	0	0	0	0	0	0	0	0	0	0	0	0	0	0	0	0	0	0	0		0	0	0
chr21	9000223	0	0	2	2	1	2	1	1	0	0	1	1		1	0	0	1	1	2	2	0	0	1	0	1	1	1	1	2	2	0	0	1	1	0	0	1	1	1	1	0	0	1	1		0	1	1
chr21	9000252	0	0	0	0	0	0	0	0	0	0	0	0		0	0	0	0	0	0	0	0	0	0	0	0	0	0	0	0	0	0	0	0	0	0	0	0	0	0	0	0	0	0	0		0	0	0
chr21	9000330	0	0	0	0	0	0	0	0	0	0	0	0		2	1	1	0	0	0	0	0	0	0	0	0	0	0	0	0	0	0	0	0	0	0	0	0	0	0	0	1	1	0	0		1	1	0
chr21	9000566	0	0	0	0	0	0	0	0	0	0	0	0		2	0	0	0	0	0	0	0	0	0	0	0	0	0	0	0	0	0	0	0	0	0	0	0	0	0	0	0	0	0	0		0	0	0
chr21	9000571	2	2	0	0	1	1	1	1	2	2	1	1		0	2	2	1	1	0	0	2	2	1	1	1	1	1	0	1	1	2	2	1	1	2	2	1	1	1	1	2	2	2	2		2	1	1
chr5	5053804	0	0	1	1	0	0	0	0	0	0	0	0	1	1	0	0	0	0	0	0	0	0	0	0	0	0	0	0	0	0	0	0	1	1	0	0	0	0	0	0	0	0	0	0	0	0	0	0
chr5	5053826	0	0	0	0	0	0	0	0	0	0	0	0	0	0	0	0	0	0	0	0	0	0	0	0	0	0	0	0	0	0	0	0	0	0	0	0	0	0	0	0	0	0	0	0	0	0	0	0
chr5	5053835	2	2	1	1	0	0	1	1	1	1	2	2	1	1	1	1	2	2	1	1	1	1	0	0	1	1	0	0	2	2	2	2	0	0	0	0	2	2	1	1	2	2	1	1	1	1	2	2
chr5	5053909	0	0	0	0	0	0	0	0	0	0	0	0	0	0	0	0	0	0	0	0	0	0	0	0	0	0	0	0	0	0	0	0	0	0	0	0	0	0	0	0	0	0	0	0	0	0	0	0
chr5	5053911	0	0	0	0	0	0	0	0	0	0	0	0	0	0	0	0	0	0	0	0	0	0	0	0	0	0	0	0	0	0	0	0	0	0	0	0	0	0	0	0	0	0	0	0	0	0	0	0
chr5	5053933	0	0	0	0	0	0	1	1	0	0	0	0	0	0	0	0	0	0	0	0	0	0	0	0	0	0	0	0	0	0	0	0	0	0	0	0	0	0	0	0	0	0	1	0	0	0	0	0
chr5	5053961	0	1	0	0	1	0	1	2	1	1	0	0	0	0	0	0	1	0	1	1	1	0	2	2	1	1	2	2	0	0	0	0	0	0	2	2	0	0	1	1	0	0	1	1	0	0	0	0
chr5	5054047	0	0	0	0	0	0	0	0	0	0	0	0	0	0	0	0	0	0	0	0	0	0	0	0	0	0	0	0	0	0	0	0	0	0	0	0	0	0	0	0	0	0	0	0	0	0	0	0
chr5	5054149	0	0	0	0	0	0	0	0	0	0	0	0	0	0	0	0	0	0	0	0	0	0	0	0	0	0	0	0	0	0	0	0	0	0	0	0	0	0	0	0	0	0	0	0	0	0	0	0
chr5	5054251	0	0	0	0	0	0	0	0	0	0	0	0	0	0	0	0	0	0	0	0	0	0	0	0	0	0	0	0	0	0	0	0	0	0	0	0	0	0	0	0	0	0	0	0	0	0	0	0
chr5	5054276	0	0	0	0	0	0	0	0	0	0	0	0	0	0	0	0	0	0	0	0	0	0	0	0	0	0	0	0	0	0	0	0	0	0	0	0	0	0	0	0	0	0	0	0	0	0	0	0
chr5	5054311	1	1	2	2	1	1	1	1	1	1	1	1	1	1	1	1	0	0	0	0	0	0	0	0	1	1	1	1	0	0	1	1	1	1	0	0	1	2	0	0	1	2	2	2	1	1	0	0
chr13	49051930	2	2	2	2	2	2	0	0	2	2	2	2	2	2	2	2	0	0	1	1	1	1	0	0	0	0	0	0	0	0	0	0	0	0	0	0	2	2	2	2	2	2	1	1	2	2	2	2
chr13	48462350	1	1	1	1	0	0	0	0	2	2	2	2	1	1	2	2	1	1	1	0	2	2	1	1	2	2	1	2	1	0	1	2	1	1	1	1	0	0	0	0	2	2	1	1	0	0	1	1
chr13	49132297	2	2	2	2	2	2	0	0	2	2	2	2	2	2	2	2	0	0	1	1	1	1	0	0	0	0	0	0	0	0	0	0	0	0	0	0	2	2	2	2	2	2	1	1	2	2	2	2
chr15	3622093	2	2	2	2	2	2	2	2	2	2	2	2	2	2	2	2	0	0	0	0	1	1	0	0	0	0	1	1	0	0	1	1	0	0	0	0	2	2	2	2	2	2	2	2	2	2	1	1
chr15	3622092	0	0	0	0	0	0	0	0	0	0	0	0	0	0	0	0	0	0	0	0	0	0	1	1	0	0	0	0	0	0	0	0	0	0	0	0	0	0	0	0	0	0	0	0	0	0	0	0
1. Five genomic regions(chr1, chr21, chr5, chr13, chr15) containing 33 SNPs were sequenced in 72 out of the 99 samples using Sanger sequencing, in order to calculate error rate of the SNP calling steps.
2. Number 0, 1 or 2 denotes the count of alternative alleles (in contrast to a reference allele)
3. Calling errors and missing data were marked:
	Green	False positive (reference allele wrongly defined as a mutation)
	Yellow	False negative (alternative allele wrongly defined as a reference allele)
	Grey	Missing data
[truncated: 96 more columns]

## Sheet: S9
Supplementary Table S9. Summary of false postive and false negative rate for SNP calling
		Sanger (Validation)
		Refa	Altb	Total
WGS variant calling	Ref	3558	34	3630
	Alt	53	945	998
	Total	3611	1017
aRef, number of reference alleles
bAlt, number of alternative alleles
False positive rate, FPR = 34 / 1017 = 3.34%
False negative rate, FNR = 53 / 3611 = 1.47 %

## Sheet: S10
Supplementary Table S10. Selective sweep regions in PT sheep
The candidate genes are defined either overlapped with, or within 15-kb flanking areas of the sweep regions.
Gene	Chromosome	Bin_start	Bin_end	FST|PTvsMGS	FST|OLvsMGS	FST|VTvsMGS	FST|BYvsMGS	log2(HP|MGS/HP|PT)	log2(HP|MGS/HP|OL)	log2(HP|MGS/HP|VT)	log2(HP|MGS/HP|BY)
RXFP2	10	29475000	29505000	0.736192	0.735645	0.0515517	0.18684	0.380393	0.402113	0.0344548	-0.60296
MITF	19	31635000	31665000	0.501247	0.47682	0.151451	0.089767	0.491574	0.391838	-0.120654	-0.118968
LOC101102421	15	47505000	47535000	0.48792	0.405381	0.469061	0.0014604	0.246532	-0.0822575	0.125956	-0.0281777
LOC101104931	15	47505000	47535000	0.48792	0.405381	0.469061	0.0014604	0.246532	-0.0822575	0.125956	-0.0281777
JAZF1	4	68175000	68205000	0.47263	0.40166	0.47584	0.117017	0.348482	0.112431	0.284765	-0.32881
LOC101102421	15	47490000	47520000	0.468306	0.357716	0.421399	0.0186663	0.191938	0.0104734	0.180938	-0.0879216
LOC101104931	15	47490000	47520000	0.468306	0.357716	0.421399	0.0186663	0.191938	0.0104734	0.180938	-0.0879216
MITF	19	31620000	31650000	0.459455	0.430434	0.099056	0.0715311	0.123814	-0.0164072	-0.322966	-0.323026
MITF	19	31650000	31680000	0.425991	0.418551	0.111815	0.0666809	0.40416	0.346496	-0.194784	-0.12692
LOC101102421	15	47475000	47505000	0.414286	0.233215	0.331993	0.0526959	0.0905159	-0.0505593	0.10099	-0.0325255
LOC101104931	15	47475000	47505000	0.414286	0.233215	0.331993	0.0526959	0.0905159	-0.0505593	0.10099	-0.0325255
PDGFC	17	42015000	42045000	0.393092	0.135184	0.115952	0.0215076	0.561065	-0.149217	-0.122497	-0.111132
LOC101120364	20	25590000	25620000	0.385509	0.374862	0.274893	0.422876	0.214665	0.115089	0.301534	-0.00923815
EVI2B	11	18315000	18345000	0.367397	0.327821	0.248987	0.101823	0.264908	0.237172	0.0949938	0.0331337
LOC105616304	11	18315000	18345000	0.367397	0.327821	0.248987	0.101823	0.264908	0.237172	0.0949938	0.0331337
NF1	11	18315000	18345000	0.367397	0.327821	0.248987	0.101823	0.264908	0.237172	0.0949938	0.0331337
OMG	11	18315000	18345000	0.367397	0.327821	0.248987	0.101823	0.264908	0.237172	0.0949938	0.0331337
LOC105616304	11	18330000	18360000	0.3667	0.326819	0.261501	0.113553	0.362302	0.449122	0.21994	0.178399
NF1	11	18330000	18360000	0.3667	0.326819	0.261501	0.113553	0.362302	0.449122	0.21994	0.178399
OMG	11	18330000	18360000	0.3667	0.326819	0.261501	0.113553	0.362302	0.449122	0.21994	0.178399
LOC105610978	3	40290000	40320000	0.351887	0.130574	0.0446669	0.0260942	0.158337	-0.172551	-0.123735	-0.186829
HIBADH	4	68490000	68520000	0.351664	0.137305	0.169642	0.0602261	0.257279	-0.0513295	0.0910838	-0.0525896
LOC101114216	18	1020000	1050000	0.350903	0.0792667	0.0797381	0.0945355	0.281681	-0.098717	-0.01525	0.235868
LOC105603012	18	1020000	1050000	0.350903	0.0792667	0.0797381	0.0945355	0.281681	-0.098717	-0.01525	0.235868
LOC105614673	3	100530000	100560000	0.348807	0.0523762	0.0560924	0.0014055	0.22993	-0.176044	-0.16909	-0.145895
NPAS2	3	100530000	100560000	0.348807	0.0523762	0.0560924	0.0014055	0.22993	-0.176044	-0.16909	-0.145895
LOC105614673	3	100545000	100575000	0.347252	0.0529737	0.0779328	-0.003684	0.304407	-0.190147	-0.200552	-0.114807
NPAS2	3	100545000	100575000	0.347252	0.0529737	0.0779328	-0.003684	0.304407	-0.190147	-0.200552	-0.114807
LOC101114216	18	1005000	1035000	0.346604	0.0877786	0.070454	0.0674679	0.258113	-0.0088257	-0.00890807	0.0938596
LOC105603012	18	1005000	1035000	0.346604	0.0877786	0.070454	0.0674679	0.258113	-0.0088257	-0.00890807	0.0938596
NF1	11	18465000	18495000	0.34559	0.274104	0.15087	0.0482736	0.122323	0.0244922	-0.0512286	-0.0352747
ABCC12	14	16020000	16050000	0.341203	0.144504	9.9e-06	0.0542719	0.251338	-0.0534196	-0.1358	-0.219097
BCAP29	4	48660000	48690000	0.335561	0.231888	0.0827827	-0.0079323	0.377383	0.108222	-0.0386856	0.0169503
TLE4	2	56670000	56700000	0.327885	0.237359	0.0953941	0.0566443	0.186437	-0.0909272	-0.0970086	-0.103882
LOC105603449	19	31665000	31695000	0.325724	0.318111	0.0863354	0.0812716	0.591343	0.513085	-0.0248254	0.0572363
MITF	19	31665000	31695000	0.325724	0.318111	0.0863354	0.0812716	0.591343	0.513085	-0.0248254	0.0572363
NSMF	3	510000	540000	0.323234	0.0297541	0.111585	0.110891	0.495117	-0.0761588	-0.0120673	0.0194169
PNPLA7	3	510000	540000	0.323234	0.0297541	0.111585	0.110891	0.495117	-0.0761588	-0.0120673	0.0194169
EVI2A	11	18270000	18300000	0.320389	0.184589	0.16052	0.0912958	0.19063	-0.0344832	-0.0324576	0.188836
EVI2B	11	18270000	18300000	0.320389	0.184589	0.16052	0.0912958	0.19063	-0.0344832	-0.0324576	0.188836
NF1	11	18270000	18300000	0.320389	0.184589	0.16052	0.0912958	0.19063	-0.0344832	-0.0324576	0.188836
RSRC1	1	227325000	227355000	0.320373	0.0087265	0.0668013	0.0520077	0.484694	-0.0132551	0.04565	0.0541064
RSRC1	1	227310000	227340000	0.318757	0.0193182	0.0393462	0.0507231	0.164821	0.00447033	-0.0252834	-0.00879928
CASP16	24	2565000	2595000	0.318479	0.202526	0.0129096	0.0135791	0.186443	-0.00431358	-0.0566913	-0.116852
ZNF205	24	2565000	2595000	0.318479	0.202526	0.0129096	0.0135791	0.186443	-0.00431358	-0.0566913	-0.116852
LOC101122413	2	110910000	110940000	0.318178	0.176238	0.358961	0.0401486	0.278066	-0.116348	0.222257	-0.102158
FLYWCH1	24	2340000	2370000	0.316194	0.114196	0.145084	0.0488322	0.165123	-0.138223	-0.110504	-0.237065
KREMEN2	24	2340000	2370000	0.316194	0.114196	0.145084	0.0488322	0.165123	-0.138223	-0.110504	-0.237065
LOC105604619	24	2340000	2370000	0.316194	0.114196	0.145084	0.0488322	0.165123	-0.138223	-0.110504	-0.237065
LOC105604620	24	2340000	2370000	0.316194	0.114196	0.145084	0.0488322	0.165123	-0.138223	-0.110504	-0.237065
PAQR4	24	2340000	2370000	0.316194	0.114196	0.145084	0.0488322	0.165123	-0.138223	-0.110504	-0.237065
PKMYT1	24	2340000	2370000	0.316194	0.114196	0.145084	0.0488322	0.165123	-0.138223	-0.110504	-0.237065
LOC101122753	24	35565000	35595000	0.313448	0.130017	0.316297	0.130748	0.389105	-0.218145	0.306805	-0.165797
LOC105604785	24	35565000	35595000	0.313448	0.130017	0.316297	0.130748	0.389105	-0.218145	0.306805	-0.165797
LOC105604871	24	35565000	35595000	0.313448	0.130017	0.316297	0.130748	0.389105	-0.218145	0.306805	-0.165797
LOC105604872	24	35565000	35595000	0.313448	0.130017	0.316297	0.130748	0.389105	-0.218145	0.306805	-0.165797
LOC105610977	3	40245000	40275000	0.313408	0.196082	0.0374604	0.0356054	0.390604	0.167728	-0.0352582	-0.0439631
LOC105610978	3	40245000	40275000	0.313408	0.196082	0.0374604	0.0356054	0.390604	0.167728	-0.0352582	-0.0439631
LOC101104114	23	62130000	62160000	0.312937	0.115937	0.16847	0.0923425	0.317857	-0.110199	0.147111	-0.00609881
SERPINB11	23	62130000	62160000	0.312937	0.115937	0.16847	0.0923425	0.317857	-0.110199	0.147111	-0.00609881
LOC105612139	6	35100000	35130000	0.309995	0.0757425	0.160675	0.0507623	0.299764	-0.0269497	-0.0267148	-0.0590465
LOC101114011	4	105945000	105975000	0.308144	0.235124	0.152309	0.0658145	0.175465	-0.0786686	-0.195488	0.0355375
LOC101114266	4	105945000	105975000	0.308144	0.235124	0.152309	0.0658145	0.175465	-0.0786686	-0.195488	0.0355375
LOC101122595	4	105945000	105975000	0.308144	0.235124	0.152309	0.0658145	0.175465	-0.0786686	-0.195488	0.0355375
COG5	4	48540000	48570000	0.305878	0.0908702	0.138792	0.0659731	0.231658	-0.104603	-0.122428	-0.0994795
GPR22	4	48540000	48570000	0.305878	0.0908702	0.138792	0.0659731	0.231658	-0.104603	-0.122428	-0.0994795
LOC105613109	3	74940000	74970000	0.304836	0.0762088	0.160802	0.056158	0.181952	-0.129156	-0.175571	-0.230326
LOC105603449	19	31695000	31725000	0.301003	0.294281	0.201329	0.129674	0.183175	0.249936	0.00266032	-0.070882
MITF	19	31695000	31725000	0.301003	0.294281	0.201329	0.129674	0.183175	0.249936	0.00266032	-0.070882
CPVL	4	66975000	67005000	0.299254	0.125703	0.194695	0.102468	0.286308	0.0540117	0.295882	-0.0545456
LOC105611984	4	88920000	88950000	0.298445	0.155109	0.0723797	0.0334239	0.279399	-0.0554898	-0.158799	-0.149567
LOC105613109	3	74970000	75000000	0.29833	0.0948151	0.168489	0.0340341	0.164267	-0.203763	-0.170177	-0.235225
CPVL	4	66990000	67020000	0.298307	0.0365914	0.0853651	0.0046151	0.0835673	-0.23191	-0.219595	-0.146668
LOC105609279	3	166305000	166335000	0.297738	0.0869951	0.0840931	-0.0167236	0.182061	-0.173836	-0.171323	-0.147188
JAZF1	4	68190000	68220000	0.296796	0.305568	0.329043	0.0526578	0.259494	0.126526	0.228761	-0.203367
COG5	4	48525000	48555000	0.29586	0.0868642	0.119777	0.0911586	0.087567	-0.149625	-0.161745	-0.110556
GPR22	4	48525000	48555000	0.29586	0.0868642	0.119777	0.0911586	0.087567	-0.149625	-0.161745	-0.110556
LOC105611147	4	48525000	48555000	0.29586	0.0868642	0.119777	0.0911586	0.087567	-0.149625	-0.161745	-0.110556
LOC101103862	23	62115000	62145000	0.295521	0.112706	0.155417	0.0856587	0.263194	-0.120661	-0.0236601	-0.131999
LOC101104114	23	62115000	62145000	0.295521	0.112706	0.155417	0.0856587	0.263194	-0.120661	-0.0236601	-0.131999
LOC105608617	3	174405000	174435000	0.294956	0.161532	0.0483271	0.0085585	0.43605	-0.0017315	-0.0495661	-0.0859338
LOC105612096	7	62325000	62355000	0.293415	0.158101	0.09315	0.0795313	0.0845222	-0.220843	-0.212302	0.0605387
SORD	7	62325000	62355000	0.293415	0.158101	0.09315	0.0795313	0.0845222	-0.220843	-0.212302	0.0605387
SLC26A4	4	48735000	48765000	0.291761	0.205174	0.0438187	-0.0014227	0.267235	0.0271528	-0.000798074	-0.00398401
LOC105611786	2	111000000	111030000	0.290471	0.13373	0.267064	0.0360962	0.496502	-0.0113696	0.213811	-0.0425608
MITF	19	31605000	31635000	0.289606	0.264352	0.069425	0.0828417	0.310926	0.0973046	-0.130419	-0.148701
LOC105615733	1	102090000	102120000	0.287139	0.151268	0.171191	0.0300369	0.392631	0.173511	0.217285	-0.0284377
PRD-SPRRII	1	102090000	102120000	0.287139	0.151268	0.171191	0.0300369	0.392631	0.173511	0.217285	-0.0284377
SMNDC1	22	29835000	29865000	0.281665	0.251724	0.0221039	-0.0142419	0.174791	0.35867	-0.0589158	-0.0669603
LOC105603449	19	31680000	31710000	0.281439	0.254303	0.143069	0.10326	0.362178	0.334306	0.0075576	0.00409081
MITF	19	31680000	31710000	0.281439	0.254303	0.143069	0.10326	0.362178	0.334306	0.0075576	0.00409081
CASP16	24	2595000	2625000	0.27871	0.228254	0.0822931	0.0483756	0.133957	-0.147387	-0.0283142	-0.179859
CNTN5	15	8715000	8745000	0.27832	0.0469009	0.0706463	0.0344969	0.189594	-0.195196	-0.164125	-0.0494523
CPVL	4	67005000	67035000	0.277315	0.0622969	0.0908121	0.0601903	0.196559	-0.122279	-0.0292957	-0.187537
INSL6	2	72885000	72915000	0.275735	0.123606	0.0603458	0.0087081	0.346922	0.0105536	-0.14535	-0.181691
JAK2	2	72885000	72915000	0.275735	0.123606	0.0603458	0.0087081	0.346922	0.0105536	-0.14535	-0.181691
LOC105608617	3	174390000	174420000	0.274395	0.140232	0.0592811	0.014964	0.267673	-0.0193075	-0.0500893	-0.0797222
PNPLA7	3	495000	525000	0.273938	-0.0090177	0.0630547	0.0453572	0.563272	-0.01083	0.0251935	0.00866455
LOC101122413	2	110895000	110925000	0.273761	0.130538	0.269285	0.0511921	0.161057	-0.0256833	-0.0181679	-0.0108217
LOC101122753	24	35550000	35580000	0.272335	0.0945366	0.301769	0.10098	0.224953	-0.467497	0.235565	-0.399586
LOC105604871	24	35550000	35580000	0.272335	0.0945366	0.301769	0.10098	0.224953	-0.467497	0.235565	-0.399586
LOC105604872	24	35550000	35580000	0.272335	0.0945366	0.301769	0.10098	0.224953	-0.467497	0.235565	-0.399586
IL1F10	3	59760000	59790000	0.271709	0.169362	0.0166707	-0.0005237	0.481573	0.225388	-0.0450867	-0.0170608
LOC105603449	19	31710000	31740000	0.270064	0.24797	0.165544	0.114066	0.559488	0.84363	0.220909	0.164585
MITF	19	31710000	31740000	0.270064	0.24797	0.165544	0.114066	0.559488	0.84363	0.220909	0.164585
JARID2	20	40470000	40500000	0.269991	0.160005	0.21729	0.0369058	0.158198	-0.200873	-0.282332	-0.283893
GGCT	4	65760000	65790000	0.269745	0.104003	0.128179	0.017712	0.202296	-0.112164	-0.161328	-0.252675
NOD1	4	65760000	65790000	0.269745	0.104003	0.128179	0.017712	0.202296	-0.112164	-0.161328	-0.252675
CHN2	4	66930000	66960000	0.269714	0.0701714	0.229777	0.0808173	0.18685	0.027333	0.132174	0.0950344
CHN2	4	66945000	66975000	0.267136	0.086565	0.236963	0.0833557	0.301604	0.0491629	0.266806	0.182135
NPAS2	3	100515000	100545000	0.267097	0.0337584	0.0261083	0.0026535	0.143787	-0.155964	-0.124481	-0.115277
IL1RN	3	59745000	59775000	0.266593	0.183996	0.007885	0.0188786	0.814233	0.384238	-0.076136	0.0495506
ATG10	5	79275000	79305000	0.262663	0.217159	0.0501524	0.0804331	0.213657	0.228565	0.0274637	0.00311034
LOC101119903	5	39165000	39195000	0.262288	0.0978212	0.203477	0.0888034	0.105507	-0.088227	0.108273	-0.0985708
JAK2	2	72810000	72840000	0.26141	0.133033	0.0907258	0.0684676	0.502558	0.182315	0.146965	-0.115437
LOC105608021	2	72810000	72840000	0.26141	0.133033	0.0907258	0.0684676	0.502558	0.182315	0.146965	-0.115437
EIF4G3	2	244740000	244770000	0.260655	0.0184114	0.115887	0.059963	0.259511	-0.320084	0.00566336	-0.234416
HP1BP3	2	244740000	244770000	0.260655	0.0184114	0.115887	0.059963	0.259511	-0.320084	0.00566336	-0.234416
NF1	11	18255000	18285000	0.259955	0.148573	0.123381	0.0754656	0.2542	0.149582	0.027738	-0.0128349
PDGFC	17	42030000	42060000	0.259111	0.0700069	0.0452203	0.0062474	0.401214	-0.17997	-0.124941	-0.107201
ELOVL7	16	18480000	18510000	0.258994	0.0518613	0.229455	0.005645	0.314709	-0.159967	0.137922	-0.186745
JAK2	2	72825000	72855000	0.258252	0.130319	0.0755021	0.0769241	0.446274	0.0997003	0.12935	-0.0139924
LOC105608021	2	72825000	72855000	0.258252	0.130319	0.0755021	0.0769241	0.446274	0.0997003	0.12935	-0.0139924
REEP3	25	19530000	19560000	0.257933	0.207674	0.1053	0.0013663	0.148813	-0.0456528	-0.138905	-0.0517761
LOC101102970	3	525000	555000	0.257598	0.0926022	0.054965	0.0794143	0.0811325	-0.14079	-0.108042	-0.0928273
NSMF	3	525000	555000	0.257598	0.0926022	0.054965	0.0794143	0.0811325	-0.14079	-0.108042	-0.0928273
PNPLA7	3	525000	555000	0.257598	0.0926022	0.054965	0.0794143	0.0811325	-0.14079	-0.108042	-0.0928273
LOC101120379	24	35595000	35625000	0.257265	0.113915	0.159686	0.034823	0.358936	-0.0388864	0.396047	-0.0167266
LOC105604785	24	35595000	35625000	0.257265	0.113915	0.159686	0.034823	0.358936	-0.0388864	0.396047	-0.0167266
LOC105604872	24	35595000	35625000	0.257265	0.113915	0.159686	0.034823	0.358936	-0.0388864	0.396047	-0.0167266
LOC105604873	24	35595000	35625000	0.257265	0.113915	0.159686	0.034823	0.358936	-0.0388864	0.396047	-0.0167266
LOC105604874	24	35595000	35625000	0.257265	0.113915	0.159686	0.034823	0.358936	-0.0388864	0.396047	-0.0167266
PLA2G3	17	69465000	69495000	0.256646	0.198304	0.111039	-0.0119336	0.236094	0.253481	-0.00606682	-0.146273
RNF185	17	69465000	69495000	0.256646	0.198304	0.111039	-0.0119336	0.236094	0.253481	-0.00606682	-0.146273
JAK2	2	72870000	72900000	0.254906	0.125673	0.0556982	0.0294535	0.128214	-0.0137402	-0.241473	-0.362819
THRAP3	1	10890000	10920000	0.253858	0.0215173	0.0218066	0.019284	0.30678	0.103324	-0.0607723	-0.0558676
SPAG17	1	94665000	94695000	0.25333	0.106234	0.168357	0.0313439	0.202811	-0.110593	-0.0540367	-0.125606
LOC105608896	2	124860000	124890000	0.25326	0.211103	0.1577	0.0180626	0.283298	0.1627	0.214116	-0.0949706
LOC105610978	3	40275000	40305000	0.253182	0.123988	0.0806971	-0.0109608	0.358463	0.110305	0.242535	-0.110449
LOC105609279	3	166290000	166320000	0.252893	0.0441106	0.131634	-0.0108825	0.331831	-0.0926741	0.208268	-0.048258
LOC105610976	3	40335000	40365000	0.252697	0.127227	0.106851	0.0138328	0.373098	0.0129963	0.0897663	-0.119637
LOC105608617	3	174420000	174450000	0.25265	0.126925	0.0279238	0.0103766	0.526562	0.0295639	-0.0896728	-0.0578464
LOC105608618	3	174420000	174450000	0.25265	0.126925	0.0279238	0.0103766	0.526562	0.0295639	-0.0896728	-0.0578464
COPA	1	109695000	109725000	0.251893	0.0965722	0.0866337	0.0396205	0.251228	-0.115707	-0.139782	-0.0914375
LOC105612164	1	109695000	109725000	0.251893	0.0965722	0.0866337	0.0396205	0.251228	-0.115707	-0.139782	-0.0914375
NCSTN	1	109695000	109725000	0.251893	0.0965722	0.0866337	0.0396205	0.251228	-0.115707	-0.139782	-0.0914375
NHLH1	1	109695000	109725000	0.251893	0.0965722	0.0866337	0.0396205	0.251228	-0.115707	-0.139782	-0.0914375
CHN2	4	66915000	66945000	0.251195	0.154257	0.227697	0.0457687	0.158314	0.147788	0.129797	-0.0581289
LOC101111847	1	184665000	184695000	0.250503	0.126548	0.0716738	0.0220486	0.487698	0.243686	0.0592301	0.0262242
LOC105602201	1	184665000	184695000	0.250503	0.126548	0.0716738	0.0220486	0.487698	0.243686	0.0592301	0.0262242
SLC15A2	1	184665000	184695000	0.250503	0.126548	0.0716738	0.0220486	0.487698	0.243686	0.0592301	0.0262242
CEP41	4	94230000	94260000	0.249789	0.184972	0.023113	0.0497118	0.189895	0.138488	-0.0811364	0.119714
LOC105608853	4	94230000	94260000	0.249789	0.184972	0.023113	0.0497118	0.189895	0.138488	-0.0811364	0.119714
PACS1	21	43530000	43560000	0.249654	0.100234	0.087588	0.0205068	0.117604	-0.0368832	-0.026665	-0.0981332
RSRC1	1	227340000	227370000	0.24959	0.0021369	0.0792272	0.0178262	0.36556	-0.0214087	0.053421	0.00514669
LOC105603437	19	29160000	29190000	0.249305	-0.0019543	0.157376	-0.0082039	0.323796	0.0168175	0.165944	-0.0252514
DPP10	2	179970000	180000000	0.247326	-0.0001738	0.31225	0.0514025	0.120336	-0.0414863	0.178945	-0.105508
CEP41	4	94215000	94245000	0.246744	0.209082	0.014425	0.0747415	0.163365	0.153556	-0.0367293	0.0158529
LOC105608853	4	94215000	94245000	0.246744	0.209082	0.014425	0.0747415	0.163365	0.153556	-0.0367293	0.0158529
KIF17	2	244830000	244860000	0.246546	0.045206	0.184445	0.0045778	0.230255	-0.0676781	0.0995399	-0.00464931
COPA	1	109680000	109710000	0.245261	0.043713	0.0662242	0.0255245	0.235299	-0.102874	-0.0982824	-0.0207026
LOC105612164	1	109680000	109710000	0.245261	0.043713	0.0662242	0.0255245	0.235299	-0.102874	-0.0982824	-0.0207026
NCSTN	1	109680000	109710000	0.245261	0.043713	0.0662242	0.0255245	0.235299	-0.102874	-0.0982824	-0.0207026
NHLH1	1	109680000	109710000	0.245261	0.043713	0.0662242	0.0255245	0.235299	-0.102874	-0.0982824	-0.0207026
LOC105610976	3	40320000	40350000	0.245106	0.104999	0.0968765	0.0255719	0.474884	0.034864	0.0863417	-0.0616007
REEP3	25	19545000	19575000	0.245061	0.226455	0.113453	0.0148335	0.355356	0.0733392	-0.0647032	-0.0948859
LOC105610922	2	248205000	248235000	0.245006	0.0235122	0.0664891	0.0428878	0.10994	0.0857693	-0.0657848	0.265802
PADI1	2	248205000	248235000	0.245006	0.0235122	0.0664891	0.0428878	0.10994	0.0857693	-0.0657848	0.265802
DDOST	2	244845000	244875000	0.244904	0.0623583	0.224055	0.0216323	0.328987	-0.0616614	0.333168	-0.0664554
KIF17	2	244845000	244875000	0.244904	0.0623583	0.224055	0.0216323	0.328987	-0.0616614	0.333168	-0.0664554
PINK1	2	244845000	244875000	0.244904	0.0623583	0.224055	0.0216323	0.328987	-0.0616614	0.333168	-0.0664554
SMIM11	1	119280000	119310000	0.244847	0.0679874	0.126581	0.027858	0.284846	0.000389029	0.150275	-0.0856491
LARGE	3	177195000	177225000	0.244516	0.0241216	0.149803	0.0093621	0.177791	-0.145364	-0.0150565	-0.163952
JARID2	20	40485000	40515000	0.244243	0.143697	0.225865	0.0514072	0.279386	-0.0787708	0.0216216	-0.162318
OPTN	13	26865000	26895000	0.243472	0.0229762	-0.0109668	-0.0135353	0.455026	-0.00644557	-0.0647542	-0.0673057
TMEM117	3	142380000	142410000	0.243277	0.0515497	0.0892175	0.0037729	0.258841	0.0208546	0.0719237	-0.00463433
ACOT6	7	81990000	82020000	0.243039	0.0587655	0.0646777	0.0286854	0.67284	0.0402609	0.161644	0.0685999
DNAL1	7	81990000	82020000	0.243039	0.0587655	0.0646777	0.0286854	0.67284	0.0402609	0.161644	0.0685999
LOC105615767	7	81990000	82020000	0.243039	0.0587655	0.0646777	0.0286854	0.67284	0.0402609	0.161644	0.0685999
ALX4	15	72540000	72570000	0.242955	0.285606	0.400911	0.0828833	0.510097	0.262433	0.720593	-0.174255
EXT2	15	72540000	72570000	0.242955	0.285606	0.400911	0.0828833	0.510097	0.262433	0.720593	-0.174255
LOC101120834	6	17400000	17430000	0.242247	0.162612	0.191973	0.0701069	0.242344	0.214314	0.358784	0.0600586
LOC105609763	6	17400000	17430000	0.242247	0.162612	0.191973	0.0701069	0.242344	0.214314	0.358784	0.0600586
SGMS2	6	17400000	17430000	0.242247	0.162612	0.191973	0.0701069	0.242344	0.214314	0.358784	0.0600586
LOC101103766	19	53100000	53130000	0.242245	0.121114	0.236002	0.0148841	0.16884	0.0119121	0.183407	0.0716921
CNOT6	5	390000	420000	0.241973	-1.53e-05	0.0132627	0.100722	0.0957664	-0.07297	-0.00269506	0.134708
RSRC1	1	227370000	227400000	0.24192	0.0181002	0.0343958	0.0240935	0.248864	-0.036763	-0.00654534	-0.0260604
PKP2	3	181770000	181800000	0.241686	-0.0001533	0.0014448	0.108962	0.0794996	-0.0448631	-0.152907	-0.124144
RAD51B	7	77325000	77355000	0.241579	0.0272441	0.003714	0.0235903	0.154962	-0.139606	-0.0601627	0.0327523
LOC101103070	7	24480000	24510000	0.241432	0.165916	0.143292	0.0824169	0.224053	0.0699024	-0.0127966	-0.0568958
LOC101118026	7	24480000	24510000	0.241432	0.165916	0.143292	0.0824169	0.224053	0.0699024	-0.0127966	-0.0568958
LOC101118278	7	24480000	24510000	0.241432	0.165916	0.143292	0.0824169	0.224053	0.0699024	-0.0127966	-0.0568958
LOC101118532	7	24480000	24510000	0.241432	0.165916	0.143292	0.0824169	0.224053	0.0699024	-0.0127966	-0.0568958
COPA	1	109620000	109650000	0.239808	0.120553	0.0696169	0.0876714	0.289228	-0.0900506	-0.138199	-0.0311489
DCAF8	1	109620000	109650000	0.239808	0.120553	0.0696169	0.0876714	0.289228	-0.0900506	-0.138199	-0.0311489
CPVL	4	66960000	66990000	0.239678	0.164052	0.249841	0.133308	0.20248	-0.0320166	0.163623	-0.146421
TFEC	4	52440000	52470000	0.239237	0.127482	0.0706609	0.0451342	0.16245	0.0891898	-0.00324646	0.0262964
TMEM117	3	142365000	142395000	0.23863	0.0527102	0.0843795	0.0124332	0.103799	-0.119679	-0.136513	-0.178741
NHLH1	1	109725000	109755000	0.238294	0.0369677	0.0574203	0.0073762	0.387732	-0.0324337	-0.0477029	0.0115047
VANGL2	1	109725000	109755000	0.238294	0.0369677	0.0574203	0.0073762	0.387732	-0.0324337	-0.0477029	0.0115047
LOC105612139	6	35025000	35055000	0.238038	0.0431203	0.0555108	0.0379825	0.177332	-0.00330448	-0.0373987	-0.0104409
GGCT	4	65775000	65805000	0.237884	0.0667559	0.104618	0.0201028	0.101972	-0.240456	-0.368257	-0.334798
NOD1	4	65775000	65805000	0.237884	0.0667559	0.104618	0.0201028	0.101972	-0.240456	-0.368257	-0.334798
C11H17orf104	11	43815000	43845000	0.237799	0.046758	0.0976144	0.0543984	0.165736	-0.157649	-0.0821673	-0.149185
LOC105612164	1	109710000	109740000	0.237427	0.102002	0.0866681	0.0349723	0.280505	-0.0401991	-0.0726086	-0.0382456
NCSTN	1	109710000	109740000	0.237427	0.102002	0.0866681	0.0349723	0.280505	-0.0401991	-0.0726086	-0.0382456
NHLH1	1	109710000	109740000	0.237427	0.102002	0.0866681	0.0349723	0.280505	-0.0401991	-0.0726086	-0.0382456
VANGL2	1	109710000	109740000	0.237427	0.102002	0.0866681	0.0349723	0.280505	-0.0401991	-0.0726086	-0.0382456
CSMD3	9	64440000	64470000	0.237409	0.111715	0.152592	0.0853079	0.181329	-0.129453	-0.0448891	-0.129983
LOC105616680	13	26880000	26910000	0.237164	0.0342031	0.0154826	0.0028422	0.585894	0.0229346	-0.02247	0.0141919
MCM10	13	26880000	26910000	0.237164	0.0342031	0.0154826	0.0028422	0.585894	0.0229346	-0.02247	0.0141919
OPTN	13	26880000	26910000	0.237164	0.0342031	0.0154826	0.0028422	0.585894	0.0229346	-0.02247	0.0141919
MRC1	13	31455000	31485000	0.236742	0.201927	0.280153	0.0193046	0.165074	0.0577353	0.194388	-0.136539
SLC39A12	13	31455000	31485000	0.236742	0.201927	0.280153	0.0193046	0.165074	0.0577353	0.194388	-0.136539
LOC105615441	6	29010000	29040000	0.236384	0.093809	0.0676276	0.0630808	0.108475	0.0129781	-0.0452692	-0.113234
UNC5C	6	29010000	29040000	0.236384	0.093809	0.0676276	0.0630808	0.108475	0.0129781	-0.0452692	-0.113234
DYSF	3	93495000	93525000	0.236011	0.160448	0.257197	-0.0208532	0.336426	0.201692	0.341647	-0.181031
LOC105603501	19	43350000	43380000	0.235203	0.139958	0.115679	0.0245965	0.140491	-0.0314132	-0.0256518	0.0500429
SLMAP	19	43350000	43380000	0.235203	0.139958	0.115679	0.0245965	0.140491	-0.0314132	-0.0256518	0.0500429
MAGI2	4	43275000	43305000	0.234971	0.0830206	0.0452692	0.0184633	0.66033	0.0967116	0.0950024	0.0150043
PHTF2	4	43275000	43305000	0.234971	0.0830206	0.0452692	0.0184633	0.66033	0.0967116	0.0950024	0.0150043
PDE4B	1	41505000	41535000	0.234036	0.10405	0.013918	0.0088178	0.512284	-0.0145652	-0.143898	-0.13569
LOC105603282	18	68400000	68430000	0.233719	0.0671624	0.269888	0.0382036	0.180018	-0.0589485	0.13187	0.0522904
LOC105603283	18	68400000	68430000	0.233719	0.0671624	0.269888	0.0382036	0.180018	-0.0589485	0.13187	0.0522904
TMEM121	18	68400000	68430000	0.233719	0.0671624	0.269888	0.0382036	0.180018	-0.0589485	0.13187	0.0522904
DPM2	3	8220000	8250000	0.233355	0.052423	0.0364154	0.0749957	0.104219	-0.189944	-0.165857	-0.031804
PIP5KL1	3	8220000	8250000	0.233355	0.052423	0.0364154	0.0749957	0.104219	-0.189944	-0.165857	-0.031804
ST6GALNAC4	3	8220000	8250000	0.233355	0.052423	0.0364154	0.0749957	0.104219	-0.189944	-0.165857	-0.031804
ST6GALNAC6	3	8220000	8250000	0.233355	0.052423	0.0364154	0.0749957	0.104219	-0.189944	-0.165857	-0.031804
LOC101118849	25	43605000	43635000	0.233193	-0.0040146	0.117011	0.0493841	0.122738	-0.198681	-0.102803	-0.117883
LOC105605065	25	43605000	43635000	0.233193	-0.0040146	0.117011	0.0493841	0.122738	-0.198681	-0.102803	-0.117883
NCOA4	25	43605000	43635000	0.233193	-0.0040146	0.117011	0.0493841	0.122738	-0.198681	-0.102803	-0.117883
PARG	25	43605000	43635000	0.233193	-0.0040146	0.117011	0.0493841	0.122738	-0.198681	-0.102803	-0.117883
JAKMIP2	5	56265000	56295000	0.23308	0.0230981	0.145918	0.0740993	0.0760161	-0.166324	0.0159189	-0.252114
RSRC1	1	227355000	227385000	0.232971	0.0094164	0.0451858	0.031155	0.292934	-0.105821	0.0172848	-0.0974691
MITF	19	31590000	31620000	0.232827	0.21675	0.0685045	0.081286	0.188367	0.139763	-0.0239818	-0.0183212
LOC105602560	16	31680000	31710000	0.232811	0.236866	0.193622	0.0273145	0.245045	0.222799	0.198485	-0.00280238
SEMA3E	4	37035000	37065000	0.232642	0.0414643	0.167967	0.0218376	0.123253	-0.132368	0.0608521	-0.0591213
C7H14orf169	7	81825000	81855000	0.232482	0.0236483	0.0444175	0.0038175	0.21834	-0.11767	-0.130402	-0.139591
HEATR4	7	81825000	81855000	0.232482	0.0236483	0.0444175	0.0038175	0.21834	-0.11767	-0.130402	-0.139591
NUMB	7	81825000	81855000	0.232482	0.0236483	0.0444175	0.0038175	0.21834	-0.11767	-0.130402	-0.139591
LMX1A	1	115305000	115335000	0.232381	0.0513686	0.124533	0.0049756	0.102382	-0.116532	0.0633472	-0.0381655
PDE4B	1	41520000	41550000	0.23232	0.0961376	-0.0052386	0.0307982	0.469485	0.119454	-0.108794	-0.12557
ABCC12	14	16035000	16065000	0.232122	0.0470392	0.020159	0.0721612	0.303116	-0.010805	-0.0362836	-0.0563662
PPFIBP2	15	44580000	44610000	0.232039	0.152539	0.0398961	-0.0082666	0.228384	0.257301	-0.132073	-0.141657
SNRPN	18	960000	990000	0.231829	0.0556049	0.12793	0.0444786	0.112153	-0.129219	-0.26045	-0.162612
SNURF	18	960000	990000	0.231829	0.0556049	0.12793	0.0444786	0.112153	-0.129219	-0.26045	-0.162612
ADAD1	17	34890000	34920000	0.23146	-0.0022367	0.156364	0.012887	0.182978	-0.222182	-0.0320661	-0.172605
SPIRE1	23	43260000	43290000	0.231263	0.0826915	0.109847	0.0444726	0.185352	0.0779221	0.104639	-0.0154444
LOC105602229	15	35595000	35625000	0.230115	0.243889	0.0726479	0.0277411	0.182155	0.303632	0.0596008	-0.0624548
SOX6	15	35595000	35625000	0.230115	0.243889	0.0726479	0.0277411	0.182155	0.303632	0.0596008	-0.0624548
SNURF	18	945000	975000	0.229785	0.0627921	0.106708	0.027775	0.132306	-0.0803318	-0.116987	-0.118563
PNPLA7	3	480000	510000	0.229782	0.0073531	0.0272325	0.0059797	0.0989201	-0.127872	-0.0528942	-0.0850591
ZNF804A	2	123780000	123810000	0.229244	0.171438	0.208223	0.260272	0.57118	0.351424	0.182984	0.461029
FKBP6	24	33690000	33720000	0.229138	0.0023432	0.216749	-0.00964	0.0923475	-0.193736	0.093626	-0.161054
DCTN4	5	59580000	59610000	0.228937	0.128257	0.282019	-0.0166484	0.925831	0.368518	1.1437	-0.00894345
RBM22	5	59580000	59610000	0.228937	0.128257	0.282019	-0.0166484	0.925831	0.368518	1.1437	-0.00894345
LOC105615416	6	18600000	18630000	0.22813	0.0544487	0.140516	0.0816114	0.282294	-0.048387	0.0215911	-0.0609064
ASB1	1	2715000	2745000	0.228048	0.035826	0.0016382	0.0085595	0.259111	-0.0896148	-0.102992	-0.106247
TRAF3IP1	1	2715000	2745000	0.228048	0.035826	0.0016382	0.0085595	0.259111	-0.0896148	-0.102992	-0.106247
SH3RF1	2	110760000	110790000	0.227959	0.114145	0.0878339	0.0763813	0.0964801	-0.0746863	0.0219542	-0.152645
KRT2.11	3	133905000	133935000	0.227758	0.114874	0.292907	0.0543092	0.104226	0.0102118	0.235107	-0.0536427
LOC100526780	3	133905000	133935000	0.227758	0.114874	0.292907	0.0543092	0.104226	0.0102118	0.235107	-0.0536427
LOC101112469	3	133905000	133935000	0.227758	0.114874	0.292907	0.0543092	0.104226	0.0102118	0.235107	-0.0536427
LOC105610937	3	133905000	133935000	0.227758	0.114874	0.292907	0.0543092	0.104226	0.0102118	0.235107	-0.0536427
LOC105610939	3	133905000	133935000	0.227758	0.114874	0.292907	0.0543092	0.104226	0.0102118	0.235107	-0.0536427
LOC101103862	23	62100000	62130000	0.227603	0.0618501	0.0838317	0.0800034	0.34076	-0.0696907	0.0235634	-0.0969383
LOC101104114	23	62100000	62130000	0.227603	0.0618501	0.0838317	0.0800034	0.34076	-0.0696907	0.0235634	-0.0969383
IER2	5	10500000	10530000	0.226551	0.141992	0.139534	0.0701075	0.211567	0.0276758	-0.0348283	-0.220054
LOC105610486	5	10500000	10530000	0.226551	0.141992	0.139534	0.0701075	0.211567	0.0276758	-0.0348283	-0.220054
NACC1	5	10500000	10530000	0.226551	0.141992	0.139534	0.0701075	0.211567	0.0276758	-0.0348283	-0.220054
STX10	5	10500000	10530000	0.226551	0.141992	0.139534	0.0701075	0.211567	0.0276758	-0.0348283	-0.220054
C1H21orf140	1	119295000	119325000	0.226059	0.0548535	0.176739	0.0130092	0.30601	0.0593936	0.377921	0.00844431
SMIM11	1	119295000	119325000	0.226059	0.0548535	0.176739	0.0130092	0.30601	0.0593936	0.377921	0.00844431
APBB2	6	59835000	59865000	0.225964	0.0612197	0.136584	0.0120955	0.454785	0.1575	0.22429	0.0151553
ACOT4	7	81975000	82005000	0.225915	0.019811	0.0349614	0.0094851	0.852632	0.0561338	0.217762	0.077566
ACOT6	7	81975000	82005000	0.225915	0.019811	0.0349614	0.0094851	0.852632	0.0561338	0.217762	0.077566
DNAL1	7	81975000	82005000	0.225915	0.019811	0.0349614	0.0094851	0.852632	0.0561338	0.217762	0.077566
HEATR4	7	81975000	82005000	0.225915	0.019811	0.0349614	0.0094851	0.852632	0.0561338	0.217762	0.077566
LOC105615767	7	81975000	82005000	0.225915	0.019811	0.0349614	0.0094851	0.852632	0.0561338	0.217762	0.077566
SPIRE1	23	43275000	43305000	0.225857	0.0836707	0.134441	0.0578631	0.107608	-0.0166952	0.0349686	-0.0649936
LOC105611786	2	111030000	111060000	0.225804	0.0989701	0.224904	0.0581271	0.4057	0.0684289	0.255588	0.0526445
LOC105602229	15	35610000	35640000	0.225779	0.257068	0.0227115	0.0165042	0.118114	0.183202	-0.0729683	-0.10532
SOX6	15	35610000	35640000	0.225779	0.257068	0.0227115	0.0165042	0.118114	0.183202	-0.0729683	-0.10532
LGR6	12	78450000	78480000	0.225503	0.17652	0.144843	0.0772249	0.31479	0.273623	-0.376128	0.119797
FHIT	19	40530000	40560000	0.225115	0.0164845	0.0383935	0.0092395	0.336216	-0.122482	-0.0612563	-0.155618
ACVR1B	3	134145000	134175000	0.224985	0.0594046	0.0009021	-0.0082141	0.511248	0.221301	0.122697	0.0407452
GRASP	3	134145000	134175000	0.224985	0.0594046	0.0009021	-0.0082141	0.511248	0.221301	0.122697	0.0407452
ACOT4	7	81945000	81975000	0.224896	0.0119418	0.0225652	-0.0024614	0.476745	-0.065378	-0.0227165	-0.0555494
ACOT6	7	81945000	81975000	0.224896	0.0119418	0.0225652	-0.0024614	0.476745	-0.065378	-0.0227165	-0.0555494
HEATR4	7	81945000	81975000	0.224896	0.0119418	0.0225652	-0.0024614	0.476745	-0.065378	-0.0227165	-0.0555494
LOC101104669	7	81945000	81975000	0.224896	0.0119418	0.0225652	-0.0024614	0.476745	-0.065378	-0.0227165	-0.0555494
PDE4B	1	41490000	41520000	0.224831	0.0784563	0.0075968	0.0035484	0.55793	0.115737	-0.0266041	-0.0631945
PDE4B	1	41280000	41310000	0.22459	0.0706772	0.13723	0.130122	0.0832425	-0.0799734	-0.0430203	-0.0577313
DCTN4	5	59565000	59595000	0.224453	0.133466	0.275371	-0.0102745	0.823947	0.284189	0.998518	-0.0401486
MYOZ3	5	59565000	59595000	0.224453	0.133466	0.275371	-0.0102745	0.823947	0.284189	0.998518	-0.0401486
RBM22	5	59565000	59595000	0.224453	0.133466	0.275371	-0.0102745	0.823947	0.284189	0.998518	-0.0401486
MAGI2	4	43260000	43290000	0.224155	0.0965201	0.0551433	0.0414218	0.421042	0.159626	-0.0215242	0.0103363
LOC105602201	1	184650000	184680000	0.224151	0.104724	0.0660933	0.0366047	0.166282	0.0152651	-0.0518229	-0.090083
LOC105602202	1	184650000	184680000	0.224151	0.104724	0.0660933	0.0366047	0.166282	0.0152651	-0.0518229	-0.090083
SLC15A2	1	184650000	184680000	0.224151	0.104724	0.0660933	0.0366047	0.166282	0.0152651	-0.0518229	-0.090083
FHL3	1	12525000	12555000	0.224147	0.0329834	0.117422	0.0077853	0.243291	-0.143491	0.0821848	-0.166186
UTP11L	1	12525000	12555000	0.224147	0.0329834	0.117422	0.0077853	0.243291	-0.143491	0.0821848	-0.166186
LOC101120607	17	71805000	71835000	0.224114	0.0989065	0.170614	0.0717878	0.383887	0.0392907	0.386956	-0.0140536
LOC105602965	17	71805000	71835000	0.224114	0.0989065	0.170614	0.0717878	0.383887	0.0392907	0.386956	-0.0140536
SLC25A1	17	71805000	71835000	0.224114	0.0989065	0.170614	0.0717878	0.383887	0.0392907	0.386956	-0.0140536
LIMK2	17	69480000	69510000	0.22411	0.185657	0.0828884	0.0085125	0.176338	0.222191	0.0321812	-0.109757
RNF185	17	69480000	69510000	0.22411	0.185657	0.0828884	0.0085125	0.176338	0.222191	0.0321812	-0.109757
DKK2	6	18330000	18360000	0.223639	0.0067867	0.151791	0.0110674	0.224585	-0.0424297	0.156724	0.00586299
LOC105615415	6	18330000	18360000	0.223639	0.0067867	0.151791	0.0110674	0.224585	-0.0424297	0.156724	0.00586299
FHIT	19	41070000	41100000	0.223448	0.104242	0.127337	-0.0061152	0.136009	-0.0311085	0.000656011	-0.142375
LOC105614673	3	100560000	100590000	0.223295	0.0417432	0.0465445	-0.0086616	0.118699	-0.163919	-0.168101	-0.152208
NPAS2	3	100560000	100590000	0.223295	0.0417432	0.0465445	-0.0086616	0.118699	-0.163919	-0.168101	-0.152208
SH3RF1	2	110715000	110745000	0.223268	0.0383729	0.0884496	-0.006573	0.549363	0.0514997	0.287107	0.063696
RALY	13	62850000	62880000	0.223253	0.111213	0.113796	0.0338605	0.267935	0.315746	-0.173525	-0.114737
LOC101104808	2	201945000	201975000	0.223007	0.0244082	0.0738744	0.0015167	0.283499	-0.0341084	-0.0547611	-0.0556563
COG5	4	48510000	48540000	0.222327	0.0272139	0.076984	0.0254256	0.538859	0.0118253	0.0652846	0.0198293
GPR22	4	48510000	48540000	0.222327	0.0272139	0.076984	0.0254256	0.538859	0.0118253	0.0652846	0.0198293
LOC105611147	4	48510000	48540000	0.222327	0.0272139	0.076984	0.0254256	0.538859	0.0118253	0.0652846	0.0198293
LOC101108745	5	16110000	16140000	0.222278	0.329351	0.289101	0.0271056	0.167864	0.46068	0.400651	-0.160553
LOC105609851	5	16110000	16140000	0.222278	0.329351	0.289101	0.0271056	0.167864	0.46068	0.400651	-0.160553
STOX2	26	13230000	13260000	0.221505	0.113106	0.104817	0.0761864	0.444883	0.0695997	0.0668445	0.00296392
C3H9orf173	3	660000	690000	0.221465	-0.0013277	0.0382938	0.0224065	0.0803073	-0.156805	-0.109654	-0.0968977
FAM166A	3	660000	690000	0.221465	-0.0013277	0.0382938	0.0224065	0.0803073	-0.156805	-0.109654	-0.0968977
LOC101108730	3	660000	690000	0.221465	-0.0013277	0.0382938	0.0224065	0.0803073	-0.156805	-0.109654	-0.0968977
LOC105614894	3	660000	690000	0.221465	-0.0013277	0.0382938	0.0224065	0.0803073	-0.156805	-0.109654	-0.0968977
TRPS1	9	61650000	61680000	0.221203	0.0923932	0.12964	0.0270999	0.216849	0.0159467	0.0839603	-0.101504
HAND2	2	106065000	106095000	0.220824	0.209554	0.0922385	0.040294	0.127141	0.25063	-0.0351665	-0.230901
LOC105608584	2	106065000	106095000	0.220824	0.209554	0.0922385	0.040294	0.127141	0.25063	-0.0351665	-0.230901
LOC105615416	6	18615000	18645000	0.220793	0.0434108	0.11981	0.0452731	0.397989	-0.00359679	0.273167	-0.00248938
MSRB3	3	154215000	154245000	0.220688	0.324743	-0.0200029	-0.0078237	0.694707	1.01416	0.0785481	0.0735019
HTR4	5	57540000	57570000	0.220411	0.107563	0.0890493	-0.0037604	0.0953866	-0.0746347	0.00429956	-0.079993
PDX1	10	32340000	32370000	0.220366	0.0574484	0.259975	0.0016021	0.158402	-0.177189	0.0988162	-0.0612957
NEK7	12	75195000	75225000	0.220206	0.187259	0.115537	0.0104395	0.0801575	0.0290588	-0.227177	-0.265231
STOX2	26	13260000	13290000	0.219997	0.130578	0.0740311	0.0344153	0.302135	-0.0591619	-0.0398594	-0.0869645
VANGL2	1	109740000	109770000	0.219663	0.0409567	0.0810081	-0.006621	0.310726	-0.0858909	-0.123543	-0.0107885
TENM3	26	12465000	12495000	0.219193	0.165395	0.222351	0.0428919	0.256968	0.195371	0.202932	-0.0520026
SIM2	1	267030000	267060000	0.219152	0.112039	0.0417434	0.0126584	0.114179	0.0127088	-0.132066	-0.0939359
LOC105604207	22	5355000	5385000	0.21877	0.106787	0.0844533	0.044199	0.253088	-0.0697934	-0.0961241	-0.089161
ACOT4	7	81960000	81990000	0.218535	0.0025788	0.0218649	-0.0022893	0.224634	-0.0711625	-0.0185071	-0.0985264
ACOT6	7	81960000	81990000	0.218535	0.0025788	0.0218649	-0.0022893	0.224634	-0.0711625	-0.0185071	-0.0985264
HEATR4	7	81960000	81990000	0.218535	0.0025788	0.0218649	-0.0022893	0.224634	-0.0711625	-0.0185071	-0.0985264
LOC101104669	7	81960000	81990000	0.218535	0.0025788	0.0218649	-0.0022893	0.224634	-0.0711625	-0.0185071	-0.0985264
ARHGEF4	2	113505000	113535000	0.218324	0.0916027	0.148332	0.230668	1.08058	0.222283	0.346377	0.0975424
CEACAM20	14	51420000	51450000	0.217574	0.172974	0.215883	-0.000391	0.173686	-0.144322	0.0256292	-0.101005
GRASP	3	134130000	134160000	0.217528	0.0670677	0.0222966	-0.0146955	0.29229	0.0873634	0.120605	-0.00550117
NR4A1	3	134130000	134160000	0.217528	0.0670677	0.0222966	-0.0146955	0.29229	0.0873634	0.120605	-0.00550117
CLN5	10	52560000	52590000	0.217291	0.146063	0.105822	0.0294116	0.201445	0.110971	0.0531588	-0.0303567
IRG1	10	52560000	52590000	0.217291	0.146063	0.105822	0.0294116	0.201445	0.110971	0.0531588	-0.0303567
LOC105607740	10	52560000	52590000	0.217291	0.146063	0.105822	0.0294116	0.201445	0.110971	0.0531588	-0.0303567
LOC101119903	5	39180000	39210000	0.217017	0.0938982	0.184492	0.0904471	0.252149	0.203604	0.281799	-0.0054727
LOC101120163	5	39180000	39210000	0.217017	0.0938982	0.184492	0.0904471	0.252149	0.203604	0.281799	-0.0054727
LARGE	3	177210000	177240000	0.21689	0.0562025	0.115547	-0.0094111	0.376889	-0.0734748	-0.0248258	-0.21325
LOC105614802	3	177210000	177240000	0.21689	0.0562025	0.115547	-0.0094111	0.376889	-0.0734748	-0.0248258	-0.21325
KCTD1	23	30735000	30765000	0.216835	0.0913578	0.180798	0.0211922	0.254571	-0.109501	-0.00041423	-0.132348
ACVR1B	3	134160000	134190000	0.216397	0.0495627	0.0027394	-0.0085804	0.53734	0.236117	0.167324	0.0676494
GRASP	3	134160000	134190000	0.216397	0.0495627	0.0027394	-0.0085804	0.53734	0.236117	0.167324	0.0676494
DCTN4	5	59595000	59625000	0.21638	0.128218	0.268658	0.0280561	0.782234	0.310693	0.925829	0.020197
GRIK2	8	35190000	35220000	0.215966	0.0844187	0.0720073	0.189252	0.164888	-0.109026	-0.083283	-0.0214221
ILDR1	1	184770000	184800000	0.21588	0.141056	0.108533	0.0104532	0.122042	-0.0479112	-0.0879579	-0.106708
LOC101111847	1	184770000	184800000	0.21588	0.141056	0.108533	0.0104532	0.122042	-0.0479112	-0.0879579	-0.106708
ABCB4	4	32880000	32910000	0.215196	0.0329206	0.127728	0.0757746	0.14909	-0.0558888	0.116687	0.0159894
SLC16A12	22	10890000	10920000	0.215187	0.137125	0.219514	0.0141121	0.238867	0.0459201	0.333378	-0.0922835
IL1F10	3	59775000	59805000	0.215167	0.143655	0.0078459	-0.0150264	0.37437	0.0622532	-0.126269	-0.0986178
IL36RN	3	59775000	59805000	0.215167	0.143655	0.0078459	-0.0150264	0.37437	0.0622532	-0.126269	-0.0986178
CCDC93	2	182025000	182055000	0.215022	0.152117	0.25697	0.0025872	0.0811745	-0.0626482	0.211816	-0.043573
LOC101117482	2	182025000	182055000	0.215022	0.152117	0.25697	0.0025872	0.0811745	-0.0626482	0.211816	-0.043573
SH3RF1	2	110730000	110760000	0.2147	0.0337278	0.0817442	-0.0186111	0.608023	0.0241328	0.294227	0.00728894
RPS6KA5	7	99480000	99510000	0.214683	-0.0003995	0.0041466	0.12544	0.564707	-0.0626738	-0.0530879	0.066511
STOX2	26	13305000	13335000	0.214287	0.0566005	0.0751981	0.0395005	0.286316	-0.116274	-0.0832996	-0.118003
RGS22	9	76875000	76905000	0.214269	0.081182	0.183426	-0.0074667	0.166996	-0.044985	0.0442642	-0.0606739
ENAH	12	26715000	26745000	0.213731	0.102013	0.0086956	0.0156319	0.337748	0.0755232	-0.0758378	-0.121523
CEP57L1	8	28110000	28140000	0.212847	0.0377701	0.100952	0.0624411	0.353384	0.00854659	0.237484	0.0661582
NFIB	2	82320000	82350000	0.212832	0.0508878	0.0575787	0.0610682	0.0991427	-0.0899138	-0.0270841	-0.0168877
RPS6KA5	7	99465000	99495000	0.212697	0.0120246	-0.0071113	0.137424	0.154166	-0.0341927	-0.13257	-0.0554405
C7H14orf169	7	81870000	81900000	0.212442	0.0004217	0.0798659	0.0111007	0.197646	-0.139867	-0.0627245	-0.0927566
HEATR4	7	81870000	81900000	0.212442	0.0004217	0.0798659	0.0111007	0.197646	-0.139867	-0.0627245	-0.0927566
LOC101104407	7	81870000	81900000	0.212442	0.0004217	0.0798659	0.0111007	0.197646	-0.139867	-0.0627245	-0.0927566
LOC105615806	7	81870000	81900000	0.212442	0.0004217	0.0798659	0.0111007	0.197646	-0.139867	-0.0627245	-0.0927566
ADAD1	17	34905000	34935000	0.212352	-0.0118806	0.139277	0.0201736	0.223726	-0.193968	-0.00671935	-0.14608
IL2	17	34905000	34935000	0.212352	-0.0118806	0.139277	0.0201736	0.223726	-0.193968	-0.00671935	-0.14608
SPIRE1	23	43290000	43320000	0.212326	0.0794803	0.162138	0.0455514	0.178854	0.024783	0.179898	-0.0483609
ARHGEF4	2	113490000	113520000	0.212108	0.0823819	0.137702	0.241903	0.713327	0.18785	0.270385	0.101818
DAB1	1	31350000	31380000	0.211365	0.0794463	0.0162315	0.0461381	0.284598	-0.016353	-0.0785271	-0.160854
LOC105608338	1	31350000	31380000	0.211365	0.0794463	0.0162315	0.0461381	0.284598	-0.016353	-0.0785271	-0.160854
LOC105604207	22	5340000	5370000	0.211092	0.0831668	0.0908751	0.0359135	0.109428	-0.166881	-0.154382	-0.157664
ABCB4	4	32865000	32895000	0.211088	0.041165	0.114744	0.0783695	0.197955	-0.041935	0.0602196	0.0191618
SPIRE1	23	43335000	43365000	0.210764	0.0169374	0.150662	0.0339462	0.142478	-0.0777284	0.0982537	-0.0975603
ADCYAP1	23	36045000	36075000	0.210725	0.220524	0.312082	0.0009056	0.229922	0.140716	0.327353	-0.0636937
MSRB3	3	154200000	154230000	0.2106	0.290564	-0.010007	0.0358556	0.319395	0.202831	0.00260388	0.277745
LOC105604785	24	35580000	35610000	0.2101	0.0811039	0.146017	0.0608106	0.0819998	-0.233147	0.0306168	-0.268441
LOC105604871	24	35580000	35610000	0.2101	0.0811039	0.146017	0.0608106	0.0819998	-0.233147	0.0306168	-0.268441
LOC105604872	24	35580000	35610000	0.2101	0.0811039	0.146017	0.0608106	0.0819998	-0.233147	0.0306168	-0.268441
LOC105604873	24	35580000	35610000	0.2101	0.0811039	0.146017	0.0608106	0.0819998	-0.233147	0.0306168	-0.268441
UNC5D	26	29820000	29850000	0.209919	0.0635111	0.0844957	0.0012406	0.367204	-0.051586	-0.0656732	-0.0418062
SKAP1	11	37845000	37875000	0.209916	0.0550638	0.183176	0.0702969	0.410867	-0.0693106	0.446266	-0.0452192
PHTF2	4	43320000	43350000	0.209819	0.0199449	0.0667312	0.0977245	0.515997	-0.0653547	0.144697	0.107583
RSRC1	1	227295000	227325000	0.209646	0.0591151	0.0144611	-0.0135042	0.359721	0.153845	-0.0054963	-0.0277625
LOC101118132	15	77400000	77430000	0.209629	0.0382884	0.0434846	0.0654957	0.387928	-0.0505894	-0.090562	-0.0999412
LOC101118383	15	77400000	77430000	0.209629	0.0382884	0.0434846	0.0654957	0.387928	-0.0505894	-0.090562	-0.0999412
LOC105601922	15	77400000	77430000	0.209629	0.0382884	0.0434846	0.0654957	0.387928	-0.0505894	-0.090562	-0.0999412
ERC2	19	44940000	44970000	0.209565	0.0062578	0.0753772	0.0079544	0.209873	-0.121506	-0.0330431	-0.0980092
SNTG2	2	555000	585000	0.209249	0.127802	0.086962	0.0272859	0.216177	-0.0863337	-0.0467255	-0.144398
LMX1A	1	115425000	115455000	0.209121	0.0522414	0.238036	0.0699401	0.106185	-0.0198054	0.155051	-0.00354665
SLC36A3	5	60060000	60090000	0.208696	0.140798	0.121014	0.013827	0.457296	0.258378	-0.10495	-0.125807
LOC105608695	9	23025000	23055000	0.208602	0.0808208	0.0552671	0.0222586	0.31383	0.0691387	-0.042143	0.0100458
BAZ1B	24	33660000	33690000	0.208573	0.0601721	0.232332	0.0337631	0.199633	-0.106143	0.233239	-0.0353694
FZD9	24	33660000	33690000	0.208573	0.0601721	0.232332	0.0337631	0.199633	-0.106143	0.233239	-0.0353694
CBR4	2	110865000	110895000	0.208529	0.111648	0.120643	0.0512832	0.0933943	-0.0583524	-0.0415442	-0.212962
LOC101122413	2	110865000	110895000	0.208529	0.111648	0.120643	0.0512832	0.0933943	-0.0583524	-0.0415442	-0.212962
ATG10	5	79290000	79320000	0.208426	0.167353	0.034402	0.0511811	0.112584	0.094095	-0.0488956	-0.0495979
LOC105615315	5	79290000	79320000	0.208426	0.167353	0.034402	0.0511811	0.112584	0.094095	-0.0488956	-0.0495979
LOC105611902	6	42615000	42645000	0.208425	0.13343	0.078999	0.100148	0.291635	0.113346	-0.046544	-0.0698432
DDOST	2	244860000	244890000	0.207821	0.0627486	0.201702	0.0316227	0.100908	-0.212041	0.192586	-0.206269
KIF17	2	244860000	244890000	0.207821	0.0627486	0.201702	0.0316227	0.100908	-0.212041	0.192586	-0.206269
PINK1	2	244860000	244890000	0.207821	0.0627486	0.201702	0.0316227	0.100908	-0.212041	0.192586	-0.206269
LOC105608695	9	23040000	23070000	0.207525	0.0663725	0.0710443	0.0288599	0.0799901	-0.144541	-0.13356	-0.182355
LOC105608896	2	124875000	124905000	0.207504	0.206931	0.136916	0.031563	0.181858	0.16473	0.119656	-0.0641825
GPCPD1	13	47025000	47055000	0.207383	0.21373	0.152646	0.0685725	0.574606	0.548932	0.383061	0.199807
LOC105616713	13	47025000	47055000	0.207383	0.21373	0.152646	0.0685725	0.574606	0.548932	0.383061	0.199807
RSRC1	1	227250000	227280000	0.207171	0.0990039	0.143184	0.0158167	0.0876262	0.00609593	0.0577721	-0.113298
LOC105612749	9	25935000	25965000	0.207071	0.0746011	0.041706	0.0085518	0.495891	0.0859442	-0.0640697	0.00658738
LOC105611786	2	111015000	111045000	0.206951	0.0951469	0.195357	0.0606644	0.362481	0.0648634	0.221757	0.0386452
ABCB4	4	32895000	32925000	0.206902	0.056459	0.146012	0.108512	0.196296	-0.0509603	0.0409112	-0.00648144
LOC105602229	15	35625000	35655000	0.206489	0.242279	0.0303626	0.0365549	0.217815	0.354148	-0.0191485	-0.0298441
SOX6	15	35625000	35655000	0.206489	0.242279	0.0303626	0.0365549	0.217815	0.354148	-0.0191485	-0.0298441
JAK2	2	72795000	72825000	0.206363	0.109345	0.0704516	0.0505039	0.190036	0.00502917	-0.105211	-0.196435
CEACAM20	14	51405000	51435000	0.206238	0.157693	0.179088	-0.0063874	0.266167	-0.0497393	0.145244	-0.0926559
DDHD1	7	62655000	62685000	0.205775	0.154124	0.0483379	0.0141246	0.669701	0.4926	0.05461	-0.101932
VDR	3	138510000	138540000	0.205614	0.132357	0.0712172	0.0341368	0.531767	0.317432	0.0111616	-0.0687305
LOC105615285	5	59835000	59865000	0.205284	0.0104628	0.0024624	-0.0312566	0.171044	-0.0669276	0.222239	-0.0637243
TNIP1	5	59835000	59865000	0.205284	0.0104628	0.0024624	-0.0312566	0.171044	-0.0669276	0.222239	-0.0637243
SPIDR	9	32070000	32100000	0.205277	0.0766473	0.0198774	0.0118343	0.363949	0.0935517	-0.114857	-0.103383
RSRC1	1	227385000	227415000	0.204864	0.0053229	0.0421454	0.0083426	0.359713	0.0229438	0.0405998	0.0636935
SLC16A12	22	10905000	10935000	0.204733	0.109853	0.215589	0.0037755	0.213839	-0.0551321	0.251893	-0.144327
SLMO1	23	43230000	43260000	0.204701	0.0711722	0.125094	0.0208414	0.08641	-0.0401357	0.0807576	-0.0670779
SPIRE1	23	43230000	43260000	0.204701	0.0711722	0.125094	0.0208414	0.08641	-0.0401357	0.0807576	-0.0670779
FBXL7	16	57135000	57165000	0.204349	0.204848	0.0299483	0.0153406	0.123093	0.167974	-0.117608	-0.0559668
APOBEC3F	3	214530000	214560000	0.204271	0.0498425	0.21112	0.0145228	0.481947	0.0694516	0.465688	-0.0110124
APOBEC3Z1	3	214530000	214560000	0.204271	0.0498425	0.21112	0.0145228	0.481947	0.0694516	0.465688	-0.0110124
ADAM11	11	43935000	43965000	0.203971	0.0827957	0.0744835	0.0029036	0.123281	-0.102	-0.271962	-0.184926
GJC1	11	43935000	43965000	0.203971	0.0827957	0.0744835	0.0029036	0.123281	-0.102	-0.271962	-0.184926
LOC105616386	11	43935000	43965000	0.203971	0.0827957	0.0744835	0.0029036	0.123281	-0.102	-0.271962	-0.184926
ARL6IP6	2	155625000	155655000	0.203969	0.0385477	0.103365	0.0771415	0.200498	-0.263351	-0.0826395	-0.146704
LOC105604233	22	14265000	14295000	0.203849	0.057197	0.149406	0.01254	0.242568	-0.000707524	0.111982	-0.0799774
TP63	1	195855000	195885000	0.203797	0.0961631	0.0868995	0.015929	0.159433	0.0478232	0.0297808	-0.0431776
ZNF804A	2	123765000	123795000	0.203514	0.131698	0.172425	0.221654	0.321046	0.0739254	-0.0455666	0.446768
LOC101110820	2	182520000	182550000	0.203489	0.0723172	0.193858	0.0102939	0.153438	-0.0926727	0.150896	-0.0851409
LOC105609891	2	182520000	182550000	0.203489	0.0723172	0.193858	0.0102939	0.153438	-0.0926727	0.150896	-0.0851409
GPX3	5	59820000	59850000	0.203454	0.0125923	0.0083113	-0.0153349	0.180167	0.0165385	0.212246	0.025728
LOC105615285	5	59820000	59850000	0.203454	0.0125923	0.0083113	-0.0153349	0.180167	0.0165385	0.212246	0.025728
TNIP1	5	59820000	59850000	0.203454	0.0125923	0.0083113	-0.0153349	0.180167	0.0165385	0.212246	0.025728
DYSF	3	93480000	93510000	0.203224	0.156047	0.203296	-0.0059663	0.275618	0.143194	0.277504	-0.246043
FGF4	21	46260000	46290000	0.202561	0.0466088	0.0115585	-0.0133823	0.473585	0.0220914	-0.115395	-0.116166
LOC105602893	17	58500000	58530000	0.202496	0.0551348	0.0816644	0.0011827	0.249116	-0.137278	0.0631034	-0.156334
MED13L	17	58500000	58530000	0.202496	0.0551348	0.0816644	0.0011827	0.249116	-0.137278	0.0631034	-0.156334
LOC105610613	7	28140000	28170000	0.202339	0.1337	0.185925	0.0308227	0.361865	0.0994002	0.194673	-0.144241
LOC101111847	1	184680000	184710000	0.202221	0.122565	0.117823	0.0248472	0.217413	0.0149116	-0.0771993	-0.1196
LOC105602201	1	184680000	184710000	0.202221	0.122565	0.117823	0.0248472	0.217413	0.0149116	-0.0771993	-0.1196
SLC15A2	1	184680000	184710000	0.202221	0.122565	0.117823	0.0248472	0.217413	0.0149116	-0.0771993	-0.1196
KIAA0825	5	90855000	90885000	0.201821	0.0651872	0.0252534	0.015396	0.263852	-0.0808653	-0.0442757	-0.109008
ALX4	15	72525000	72555000	0.201782	0.189916	0.295787	0.0905808	0.333453	0.222953	0.800879	-0.0707555
EXT2	15	72525000	72555000	0.201782	0.189916	0.295787	0.0905808	0.333453	0.222953	0.800879	-0.0707555
DKK2	6	18345000	18375000	0.201444	0.0158693	0.134016	0.0087618	0.235281	-0.145255	0.0921825	-0.0710463
LOC105615415	6	18345000	18375000	0.201444	0.0158693	0.134016	0.0087618	0.235281	-0.145255	0.0921825	-0.0710463
PPFIBP2	15	44595000	44625000	0.201425	0.132099	0.0747664	0.0023625	0.469757	0.490887	-0.0469024	-0.0645175
TBX15	1	95610000	95640000	0.201418	0.0738823	0.0666564	0.026942	0.442211	0.182901	0.0713959	0.0821742
PRKCE	3	78195000	78225000	0.201126	0.153657	0.0503702	-0.0078955	0.426376	0.165192	0.070429	-0.0578096
GGCT	4	65745000	65775000	0.201061	0.0673909	0.104825	0.0122251	0.122713	-0.0917513	-0.170047	-0.174222
NOD1	4	65745000	65775000	0.201061	0.0673909	0.104825	0.0122251	0.122713	-0.0917513	-0.170047	-0.174222
LOC105604097	21	39915000	39945000	0.201035	0.0460762	0.0559026	0.0208999	0.203158	-0.104293	-0.133062	-0.069864
TRPS1	9	61665000	61695000	0.201021	0.0990424	0.098397	0.017701	0.106367	0.00673948	-0.0716045	-0.132826
FKBP6	24	33705000	33735000	0.200776	0.0102535	0.179202	-0.0076109	0.34748	-0.122968	0.277461	-0.0945263
TRIM50	24	33705000	33735000	0.200776	0.0102535	0.179202	-0.0076109	0.34748	-0.122968	0.277461	-0.0945263
CASQ1	1	109560000	109590000	0.200773	0.0774922	0.0496081	0.0497791	0.115227	-0.135209	-0.175578	-0.0538199
DCAF8	1	109560000	109590000	0.200773	0.0774922	0.0496081	0.0497791	0.115227	-0.135209	-0.175578	-0.0538199
LOC105612162	1	109560000	109590000	0.200773	0.0774922	0.0496081	0.0497791	0.115227	-0.135209	-0.175578	-0.0538199
PEA15	1	109560000	109590000	0.200773	0.0774922	0.0496081	0.0497791	0.115227	-0.135209	-0.175578	-0.0538199
LOC105609710	12	47205000	47235000	0.20057	0.142775	0.0879815	-0.0038447	0.295679	0.313721	0.265535	-0.0974801
KIAA1109	17	35130000	35160000	0.200335	0.0626335	0.22766	0.0311991	0.097745	-0.0278264	0.246478	-0.0784855
ARHGAP22	25	42450000	42480000	0.200143	0.104167	0.0541643	0.0027733	0.113185	-0.119367	-0.172715	-0.0629186
MAGI2	4	43305000	43335000	0.200137	0.0283159	0.0536021	0.0762021	0.219291	-0.1466	-0.132826	-0.102249
PHTF2	4	43305000	43335000	0.200137	0.0283159	0.0536021	0.0762021	0.219291	-0.1466	-0.132826	-0.102249
LOC101122988	20	49500000	49530000	0.200054	0.123705	0.109695	-0.001651	0.284069	0.0633782	-0.0102677	-0.0237127
RIPK1	20	49500000	49530000	0.200054	0.123705	0.109695	-0.001651	0.284069	0.0633782	-0.0102677	-0.0237127
LOC101117875	15	77385000	77415000	0.199747	0.0379978	0.0491359	0.0681982	0.35488	-0.0710959	-0.0399716	-0.162373
LOC105601922	15	77385000	77415000	0.199747	0.0379978	0.0491359	0.0681982	0.35488	-0.0710959	-0.0399716	-0.162373
PAPSS1	6	17610000	17640000	0.199681	0.197126	0.104106	0.0112322	0.103485	-0.0601909	-0.127873	-0.157899
EXT2	15	72510000	72540000	0.199597	0.253298	0.379082	0.0616002	0.192417	0.161808	0.710115	0.0055613
CNOT6	5	405000	435000	0.199314	0.0497006	0.056478	0.153055	0.134582	-0.172623	-0.13703	0.0723289
LOC105612919	5	405000	435000	0.199314	0.0497006	0.056478	0.153055	0.134582	-0.172623	-0.13703	0.0723289
LOC105609710	12	47220000	47250000	0.199131	0.136347	0.0483305	0.0313625	0.280236	0.167481	-0.00474637	-0.0455139
LOC105605658	1	110925000	110955000	0.198901	0.0531561	0.162196	0.0582211	0.381158	-0.105169	0.0271402	-0.119714
LOC105602893	17	58515000	58545000	0.198775	0.0698252	0.0782401	0.0218773	0.726456	0.0859739	0.165618	-0.0727048
MED13L	17	58515000	58545000	0.198775	0.0698252	0.0782401	0.0218773	0.726456	0.0859739	0.165618	-0.0727048
CD86	1	184785000	184815000	0.198463	0.137407	0.107515	0.0110252	0.265315	0.0856865	0.0742611	0.0347685
ILDR1	1	184785000	184815000	0.198463	0.137407	0.107515	0.0110252	0.265315	0.0856865	0.0742611	0.0347685
ENOSF1	23	35895000	35925000	0.198391	0.167527	0.169695	0.0197407	0.121926	0.171825	0.166392	-0.0257958
TYMS	23	35895000	35925000	0.198391	0.167527	0.169695	0.0197407	0.121926	0.171825	0.166392	-0.0257958
YES1	23	35895000	35925000	0.198391	0.167527	0.169695	0.0197407	0.121926	0.171825	0.166392	-0.0257958
LOC101110820	2	182535000	182565000	0.198368	0.0792223	0.169449	-0.0037921	0.115756	-0.0185131	0.132563	-0.0523986
LOC105609891	2	182535000	182565000	0.198368	0.0792223	0.169449	-0.0037921	0.115756	-0.0185131	0.132563	-0.0523986
LCA5	8	6270000	6300000	0.198338	0.177474	0.0312954	0.0658996	0.12408	0.106619	-0.0792436	-0.218867
STOX2	26	13245000	13275000	0.198328	0.107612	0.0762711	0.021919	0.094072	-0.129191	-0.171363	-0.201849
SUGCT	4	80580000	80610000	0.198223	0.0941939	0.1753	0.0840832	0.0774904	-0.0164808	-0.0264627	-0.0836925
LOC101116514	20	28650000	28680000	0.198162	0.0963822	0.143824	0.121065	0.217934	-0.0477586	-0.161593	-0.00420034
LOC101119515	20	28650000	28680000	0.198162	0.0963822	0.143824	0.121065	0.217934	-0.0477586	-0.161593	-0.00420034
DNAJC11	12	44835000	44865000	0.197938	0.10372	0.201421	0.0002946	0.230906	0.07828	0.331716	-0.04997
DDHD1	7	62670000	62700000	0.197773	0.182488	0.0318634	0.0388898	0.660943	0.643397	-0.0244366	0.0470565
LOC105615802	7	62670000	62700000	0.197773	0.182488	0.0318634	0.0388898	0.660943	0.643397	-0.0244366	0.0470565
CCDC146	4	43935000	43965000	0.197616	0.224459	0.286964	0.0230931	0.156058	0.282915	0.376683	0.251279
REEP3	25	19560000	19590000	0.197586	0.193064	0.174228	0.012889	0.35182	0.253214	0.198512	-0.114318
GPCPD1	13	46980000	47010000	0.197254	0.150561	0.162935	0.0872641	0.319592	0.291577	0.271014	0.159183
LOC105616714	13	46980000	47010000	0.197254	0.150561	0.162935	0.0872641	0.319592	0.291577	0.271014	0.159183
LOC105616715	13	46980000	47010000	0.197254	0.150561	0.162935	0.0872641	0.319592	0.291577	0.271014	0.159183
GRIK2	8	35175000	35205000	0.1972	0.0849391	0.108873	0.151706	0.155032	-0.185554	0.00319024	-0.0364301
TBX15	1	95640000	95670000	0.196933	0.129976	0.0250595	0.0565574	0.223972	-0.076432	-0.144931	-0.0910492
CDH13	14	8715000	8745000	0.196801	0.176776	0.0765454	-0.006969	0.33024	0.17996	-0.158086	-0.100852
LOC105616831	14	8715000	8745000	0.196801	0.176776	0.0765454	-0.006969	0.33024	0.17996	-0.158086	-0.100852
LOC101122788	6	84585000	84615000	0.196656	0.0529277	0.132055	0.0724385	0.0900674	-0.0630293	-0.127514	-0.179446
LOC101123042	6	84585000	84615000	0.196656	0.0529277	0.132055	0.0724385	0.0900674	-0.0630293	-0.127514	-0.179446
GLYCAM1	3	131820000	131850000	0.196406	0.076889	0.14904	0.0003961	0.225736	0.00204762	-0.0527263	-0.353004
PPP1R1A	3	131820000	131850000	0.196406	0.076889	0.14904	0.0003961	0.225736	0.00204762	-0.0527263	-0.353004
ATP8A1	6	61395000	61425000	0.196401	0.134408	0.0405287	0.0313559	0.425448	0.384332	0.14214	-0.0870882
LOC105605013	25	33210000	33240000	0.196386	0.127961	0.0243375	0.0217651	0.306172	0.0570329	0.00176994	-0.075112
IL1F10	3	59805000	59835000	0.196301	0.109953	0.0473135	0.0079924	0.352363	0.109656	-0.0377097	-0.0604552
IL36RN	3	59805000	59835000	0.196301	0.109953	0.0473135	0.0079924	0.352363	0.109656	-0.0377097	-0.0604552
LOC105607352	1	138630000	138660000	0.196218	0.0350405	0.106671	0.0050066	0.181329	-0.128045	-0.0178481	-0.0920631
GPX3	5	59805000	59835000	0.196216	0.0138507	0.0093367	-0.0082535	0.111749	-0.0375581	0.265071	0.0230194
LOC105615285	5	59805000	59835000	0.196216	0.0138507	0.0093367	-0.0082535	0.111749	-0.0375581	0.265071	0.0230194
TNIP1	5	59805000	59835000	0.196216	0.0138507	0.0093367	-0.0082535	0.111749	-0.0375581	0.265071	0.0230194
ADAM10	7	48645000	48675000	0.196163	0.012149	0.121726	0.00917	0.225523	-0.140171	-0.0709883	-0.169588
ABCB4	4	32910000	32940000	0.196074	0.0709325	0.15286	0.111841	0.076885	-0.0528358	0.0991402	0.0121922
COL27A1	2	9390000	9420000	0.195981	0.100381	0.0210025	0.0008664	0.300052	0.00313683	-0.0594582	0.0532021
ADCYAP1	23	36075000	36105000	0.195956	0.103405	0.33133	0.0002277	0.165318	-0.0279665	0.468352	-0.0719956
LOC101114720	13	61845000	61875000	0.195915	0.160884	0.15942	0.0875053	0.0938407	0.126971	0.15801	0.0546601
LOC105608935	1	102435000	102465000	0.19579	0.105253	0.174183	0.0364194	0.203243	0.157158	0.066813	-0.00580994
PRIMA1	18	57270000	57300000	0.195674	0.0808468	0.0199594	0.0519596	0.290119	0.0617256	-0.0956302	-0.116768
LOC101118132	15	77415000	77445000	0.195582	0.0337128	0.0620888	0.0494829	0.39475	-0.144893	-0.0839452	-0.120374
LOC101118383	15	77415000	77445000	0.195582	0.0337128	0.0620888	0.0494829	0.39475	-0.144893	-0.0839452	-0.120374
LOC101118639	15	77415000	77445000	0.195582	0.0337128	0.0620888	0.0494829	0.39475	-0.144893	-0.0839452	-0.120374
LOC105601922	15	77415000	77445000	0.195582	0.0337128	0.0620888	0.0494829	0.39475	-0.144893	-0.0839452	-0.120374
TRIT1	1	14235000	14265000	0.195465	0.0808586	-0.0153151	0.0046853	0.303776	0.0538893	-0.00794346	0.0459597
MGAT5	2	175635000	175665000	0.195331	0.11499	0.0410217	0.0399063	0.0953309	-0.045565	-0.0960826	0.080776
EAF2	1	184635000	184665000	0.195233	0.0713189	0.0409676	0.0311868	0.227202	-0.0201631	-0.0153827	-0.111108
LOC105602201	1	184635000	184665000	0.195233	0.0713189	0.0409676	0.0311868	0.227202	-0.0201631	-0.0153827	-0.111108
LOC105602202	1	184635000	184665000	0.195233	0.0713189	0.0409676	0.0311868	0.227202	-0.0201631	-0.0153827	-0.111108
SLC15A2	1	184635000	184665000	0.195233	0.0713189	0.0409676	0.0311868	0.227202	-0.0201631	-0.0153827	-0.111108
SKAP2	4	69210000	69240000	0.195119	0.200154	0.183033	0.20345	0.282611	-0.54754	0.00746843	-0.233058
LOC105609136	12	43275000	43305000	0.195071	0.0360158	0.0724676	0.0051924	0.375053	-0.0132276	-0.0153147	-0.0499065
LOC105609137	12	43275000	43305000	0.195071	0.0360158	0.0724676	0.0051924	0.375053	-0.0132276	-0.0153147	-0.0499065
INSL6	2	72930000	72960000	0.19492	0.0849336	0.0773112	0.0306412	0.441615	0.0344909	-0.118672	-0.202756
RLN1	2	72930000	72960000	0.19492	0.0849336	0.0773112	0.0306412	0.441615	0.0344909	-0.118672	-0.202756
VDR	3	138495000	138525000	0.194829	0.143595	0.0407989	0.0173645	0.148862	0.103407	-0.026977	-0.0443754
SOX6	15	35790000	35820000	0.194643	0.308461	0.0570339	0.0672746	0.0762665	0.196387	0.0800227	0.00218855
LOC105607675	2	52335000	52365000	0.194556	0.262016	0.0647928	0.0727537	0.542949	0.338263	-0.0490596	-0.000846726
ALDH3A2	11	33465000	33495000	0.194555	0.0434116	0.008646	0.038161	0.0925391	-0.0737314	-0.126077	-0.0366506
SLC47A2	11	33465000	33495000	0.194555	0.0434116	0.008646	0.038161	0.0925391	-0.0737314	-0.126077	-0.0366506
SH3RF1	2	110745000	110775000	0.194388	0.0552557	0.0853615	0.0105629	0.736018	0.100494	0.376199	0.100332
TENM2	5	76470000	76500000	0.19419	0.0261955	0.107918	0.0635276	0.191916	-0.0607697	0.0405608	-0.0739615
LOC105614711	3	120165000	120195000	0.19383	0.174639	0.248726	0.0535793	0.261895	0.254057	0.368736	-0.0135258
LOC101119765	19	53970000	54000000	0.193607	0.0852053	-0.009476	0.018747	0.18294	-0.125931	-0.0683209	-0.0695233
CERS6	2	139650000	139680000	0.193593	0.0321972	0.14921	-0.0134623	0.0839634	0.0170007	0.110546	-0.218471
PHTF2	4	43335000	43365000	0.193303	0.0169233	0.0784193	0.103811	0.391304	-0.0544611	0.014316	0.0687695
LOC105603446	19	31530000	31560000	0.193192	0.0529405	0.0432596	0.0110447	0.0759603	-0.0838789	-0.0907219	-0.119221
RGS22	9	76950000	76980000	0.193043	0.121994	0.201082	0.0222247	0.130387	-0.0648547	0.0841442	-0.0870194
ABI3BP	1	163725000	163755000	0.192976	0.127225	0.092048	0.0117027	0.186904	-0.0809945	-0.0923459	-0.112357
PDE4B	1	41475000	41505000	0.192965	0.0650116	0.0069573	0.0066584	0.142082	-0.0794174	-0.125237	-0.131986
CRB1	12	74355000	74385000	0.192502	0.0563872	0.0399728	0.118328	0.37963	0.0650534	-0.0965954	0.10121
LOC105605141	26	13170000	13200000	0.19211	0.0816686	0.0734299	0.0404224	0.409836	0.12214	0.0410548	-0.101695
STOX2	26	13170000	13200000	0.19211	0.0816686	0.0734299	0.0404224	0.409836	0.12214	0.0410548	-0.101695
CNOT7	26	18705000	18735000	0.191948	0.0015872	0.0259812	0.115218	0.124992	-0.262444	-0.107899	-0.0823972
MTMR7	26	18705000	18735000	0.191948	0.0015872	0.0259812	0.115218	0.124992	-0.262444	-0.107899	-0.0823972
VPS37A	26	18705000	18735000	0.191948	0.0015872	0.0259812	0.115218	0.124992	-0.262444	-0.107899	-0.0823972
ZDHHC2	26	18705000	18735000	0.191948	0.0015872	0.0259812	0.115218	0.124992	-0.262444	-0.107899	-0.0823972
LOC105604659	24	10035000	10065000	0.191811	0.0053729	0.0562157	0.0428256	0.282759	-0.0878631	0.0207539	-0.00181873
LOC105604660	24	10035000	10065000	0.191811	0.0053729	0.0562157	0.0428256	0.282759	-0.0878631	0.0207539	-0.00181873
ASAP1	9	23520000	23550000	0.191765	0.0326377	0.0461345	-0.0088607	0.199976	0.0396861	-0.0136706	-0.19331
LOC105608651	13	80070000	80100000	0.191738	0.0662623	0.178855	0.0299494	0.0756983	-0.0857472	-0.0432341	-0.131008
LOC105611902	6	42600000	42630000	0.191593	0.126114	0.0646019	0.0600448	0.214311	0.0745951	-0.0341031	-0.0466723
SH3RF1	2	110700000	110730000	0.19079	0.030832	0.10336	0.0147377	0.336857	-0.0124705	0.090237	-0.0150992
CIAO1	3	104010000	104040000	0.190438	0.049319	0.1522	0.0549281	0.285044	0.141046	0.265062	0.0146129
LOC105614683	3	104010000	104040000	0.190438	0.049319	0.1522	0.0549281	0.285044	0.141046	0.265062	0.0146129
SNRNP200	3	104010000	104040000	0.190438	0.049319	0.1522	0.0549281	0.285044	0.141046	0.265062	0.0146129
TMEM127	3	104010000	104040000	0.190438	0.049319	0.1522	0.0549281	0.285044	0.141046	0.265062	0.0146129
XPNPEP1	22	29385000	29415000	0.190373	0.0077436	0.153904	0.0097653	0.0859392	-0.0851504	0.19222	-0.060181
ANLN	4	60780000	60810000	0.190369	0.0166181	0.0896789	0.048483	0.329406	-0.0400095	-0.0483823	0.224004
PLGRKT	2	72975000	73005000	0.190348	0.0478864	0.0048348	0.0200393	0.863429	0.199896	0.0345099	-0.0500162
LOC105616699	13	38175000	38205000	0.190316	0.0059145	0.146835	0.0165237	0.154936	-0.142265	-0.137425	-0.130357
SLC24A3	13	38175000	38205000	0.190316	0.0059145	0.146835	0.0165237	0.154936	-0.142265	-0.137425	-0.130357
SERPINB11	23	62160000	62190000	0.190159	0.0330772	0.0292829	0.0394032	0.0756194	-0.222983	-0.126551	-0.0686943
DCTN4	5	59610000	59640000	0.189889	0.137308	0.229505	0.0455336	0.461562	0.163177	0.525066	-0.09937
LOC105611348	12	75330000	75360000	0.189819	0.135923	0.0888432	0.0259079	0.178806	-0.000454708	-0.137236	-0.118743
LOC101107832	21	38925000	38955000	0.189683	0.0340361	0.109701	0.0153828	0.544343	-0.0710186	-0.0695715	-0.114023
LOC105607675	2	52320000	52350000	0.189617	0.282283	0.0541206	0.0582294	0.116535	0.110916	-0.0805402	-0.172535
LOC105604233	22	14250000	14280000	0.189572	0.0685687	0.116681	0.015099	0.142727	-0.0577464	0.0355381	-0.186163
PIAS2	23	46800000	46830000	0.189508	0.0067733	0.158861	0.0224183	0.208335	-0.0935553	-0.00935063	-0.10054
ERC2	19	44925000	44955000	0.189437	0.0141345	0.110089	0.0228505	0.29497	-0.0787259	0.158906	-0.0962328
LOC105615001	4	47415000	47445000	0.189262	0.0470746	0.0064433	0.116833	0.256113	-0.135469	-0.160583	-0.324595
LOC105615002	4	47415000	47445000	0.189262	0.0470746	0.0064433	0.116833	0.256113	-0.135469	-0.160583	-0.324595
LOC101116772	20	28665000	28695000	0.189239	0.0920218	0.108655	0.149063	0.453614	0.0230136	-0.106242	0.128296
LOC101119515	20	28665000	28695000	0.189239	0.0920218	0.108655	0.149063	0.453614	0.0230136	-0.106242	0.128296
LOC105610332	13	32700000	32730000	0.189238	0.256708	0.0015443	0.0228567	0.0765254	0.329906	-0.121201	-0.0163484
LOC105610333	13	32700000	32730000	0.189238	0.256708	0.0015443	0.0228567	0.0765254	0.329906	-0.121201	-0.0163484
NCOA3	13	75660000	75690000	0.189221	0.0686595	0.139997	0.0340304	0.331616	-0.0320512	0.22787	-0.0312767
DPP10	2	179940000	179970000	0.189056	-0.0003568	0.231986	0.0886771	0.150895	-0.169989	0.147627	0.0269144
CCDC63	17	54285000	54315000	0.188781	0.0806467	0.100437	0.100898	0.387895	0.122322	0.106933	0.0327607
MYL2	17	54285000	54315000	0.188781	0.0806467	0.100437	0.100898	0.387895	0.122322	0.106933	0.0327607
LOC105604489	23	43365000	43395000	0.188773	0.0266075	0.135425	0.039508	0.0900727	-0.0796304	0.0833889	-0.0773393
SPIRE1	23	43365000	43395000	0.188773	0.0266075	0.135425	0.039508	0.0900727	-0.0796304	0.0833889	-0.0773393
LOC105610969	7	61245000	61275000	0.188683	0.0292495	0.045818	0.0158477	0.182542	-0.134781	-0.109475	-0.160098
LOC105610970	7	61245000	61275000	0.188683	0.0292495	0.045818	0.0158477	0.182542	-0.134781	-0.109475	-0.160098
DCAF8	1	109575000	109605000	0.188555	0.0862189	0.0543126	0.0719408	0.124316	-0.11251	-0.144455	0.0233299
PEA15	1	109575000	109605000	0.188555	0.0862189	0.0543126	0.0719408	0.124316	-0.11251	-0.144455	0.0233299
HELQ	6	97815000	97845000	0.188491	0.164869	0.056932	0.10259	0.431853	0.197554	0.0142947	0.0367902
MRPS18C	6	97815000	97845000	0.188491	0.164869	0.056932	0.10259	0.431853	0.197554	0.0142947	0.0367902
APOBEC3F	3	214515000	214545000	0.188455	0.0641194	0.230899	0.0074044	0.502004	0.120517	0.483974	0.00526381
APOBEC3Z1	3	214515000	214545000	0.188455	0.0641194	0.230899	0.0074044	0.502004	0.120517	0.483974	0.00526381
LOC105602118	15	2715000	2745000	0.188453	0.114335	0.134705	0.0291635	0.388328	0.071835	0.228203	-0.00929213
LOC105610613	7	28155000	28185000	0.188385	0.160087	0.2166	0.0251973	0.407248	0.250835	0.396145	-0.0810053
C1H3orf80	1	225255000	225285000	0.188374	0.125928	0.066461	0.0459292	0.107617	-0.141568	-0.384589	-0.248503
IFT80	1	225255000	225285000	0.188374	0.125928	0.066461	0.0459292	0.107617	-0.141568	-0.384589	-0.248503
JAKMIP2	5	56280000	56310000	0.188182	0.0054653	0.140407	0.070254	0.182838	-0.202686	0.0999593	-0.166734
MBD5	2	160215000	160245000	0.188168	0.13428	0.103994	0.133143	0.113447	0.165733	0.0732972	0.0918313
LOC101117984	24	2175000	2205000	0.187639	0.172318	0.226011	0.0479348	0.0893706	0.082671	0.0424962	-0.0257756
LOC105604613	24	2175000	2205000	0.187639	0.172318	0.226011	0.0479348	0.0893706	0.082671	0.0424962	-0.0257756
LOC105604614	24	2175000	2205000	0.187639	0.172318	0.226011	0.0479348	0.0893706	0.082671	0.0424962	-0.0257756
ZG16B	24	2175000	2205000	0.187639	0.172318	0.226011	0.0479348	0.0893706	0.082671	0.0424962	-0.0257756
LOC105605025	25	34530000	34560000	0.187608	-0.0098028	0.0017424	-0.0040679	0.334964	0.00668288	-0.0114611	0.0382017
DNAJA4	18	29730000	29760000	0.187595	0.0667719	0.0022432	-0.0066352	0.484795	0.15927	0.00512828	-0.028607
WDR61	18	29730000	29760000	0.187595	0.0667719	0.0022432	-0.0066352	0.484795	0.15927	0.00512828	-0.028607
EEPD1	4	61035000	61065000	0.187583	0.0003033	0.0441613	-0.0013441	0.381764	-0.0462654	-0.000133982	-0.0525145
RIPK1	20	49485000	49515000	0.187404	0.108845	0.0930063	0.0169985	0.240993	0.226815	0.117209	0.00119298
SLCO6A1	5	98655000	98685000	0.187259	0.0319205	0.0491924	0.0638896	0.22997	0.0023156	-0.0191622	0.0351973
LOC101117875	15	77370000	77400000	0.187234	0.0504602	0.0458144	0.063417	0.35339	-0.00657813	-0.105819	-0.156176
MAGI2	4	43230000	43260000	0.18723	0.106355	0.0378279	0.0340152	0.427468	0.151393	-0.214061	-0.094412
GOLIM4	1	217425000	217455000	0.187074	0.019205	0.181394	0.122834	0.336543	-0.0521947	0.328938	0.172222
CEACAM20	14	51450000	51480000	0.186799	0.168563	0.160536	-0.0067741	0.228209	-0.0878228	0.0759116	-0.0917894
IGSF23	14	51450000	51480000	0.186799	0.168563	0.160536	-0.0067741	0.228209	-0.0878228	0.0759116	-0.0917894
TFEC	4	52380000	52410000	0.186743	0.0217245	0.0305783	0.0288328	0.176286	0.0570077	-0.0277954	-0.0797416
DDHD1	7	62685000	62715000	0.186425	0.152925	0.001656	0.0385129	0.307962	0.381032	-0.0846766	-0.130995
LOC105615802	7	62685000	62715000	0.186425	0.152925	0.001656	0.0385129	0.307962	0.381032	-0.0846766	-0.130995
REEP3	25	19575000	19605000	0.186091	0.172743	0.194334	0.0197538	0.46178	0.255529	0.0811388	-0.0332944
OXR1	9	70785000	70815000	0.186042	0.0968769	0.0861182	0.0258877	0.0834892	-0.091304	-0.0291477	-0.0017851
PTPRD	2	77535000	77565000	0.185842	0.017394	0.0215841	0.0237964	0.107983	-0.158565	-0.13774	-0.132473
LOC105613603	11	37830000	37860000	0.185771	0.0684311	0.198262	0.0984998	0.183516	-0.173149	0.154229	-0.0198187
SKAP1	11	37830000	37860000	0.185771	0.0684311	0.198262	0.0984998	0.183516	-0.173149	0.154229	-0.0198187
CEP78	2	58170000	58200000	0.185554	0.0182445	0.0929704	0.0723089	0.151306	-0.0151677	0.000494193	-0.0555743
LOC105607780	2	58170000	58200000	0.185554	0.0182445	0.0929704	0.0723089	0.151306	-0.0151677	0.000494193	-0.0555743
CPVL	4	67110000	67140000	0.185304	0.214752	0.411162	0.124571	0.135534	0.255847	0.518424	-0.133528
LOC105615045	4	67110000	67140000	0.185304	0.214752	0.411162	0.124571	0.135534	0.255847	0.518424	-0.133528
LOC101103070	7	24465000	24495000	0.185184	0.13072	0.112834	0.0618338	0.192465	0.0429294	-0.0218483	-0.0586002
LOC101118026	7	24465000	24495000	0.185184	0.13072	0.112834	0.0618338	0.192465	0.0429294	-0.0218483	-0.0586002
LOC101118278	7	24465000	24495000	0.185184	0.13072	0.112834	0.0618338	0.192465	0.0429294	-0.0218483	-0.0586002
ATG101	3	134115000	134145000	0.18509	0.0554155	0.0877099	-0.0154111	0.10404	-0.151786	-0.137541	-0.194158
NR4A1	3	134115000	134145000	0.18509	0.0554155	0.0877099	-0.0154111	0.10404	-0.151786	-0.137541	-0.194158
LOC101101975	3	137595000	137625000	0.185067	0.138609	0.0569237	0.036738	0.500998	0.271429	-0.0974751	-0.143481
LOC101102226	3	137595000	137625000	0.185067	0.138609	0.0569237	0.036738	0.500998	0.271429	-0.0974751	-0.143481
LOC105606674	4	75960000	75990000	0.185049	0.0710247	0.0557423	0.0174615	0.224148	0.125362	0.045843	-0.0411813
PHF20L1	9	21495000	21525000	0.184974	0.0116789	0.0757092	-0.0143046	0.459512	-0.0286315	0.140209	-0.115402
LOC105604902	25	5160000	5190000	0.184947	0.0760985	0.0589615	0.0225708	0.0920392	-0.0413276	-0.0847189	-0.0640617
C1H21orf140	1	119310000	119340000	0.184891	0.0374027	0.205026	0.0428967	0.282234	0.0102831	0.35549	-0.0752978
SMIM11	1	119310000	119340000	0.184891	0.0374027	0.205026	0.0428967	0.282234	0.0102831	0.35549	-0.0752978
LOC101118372	12	57540000	57570000	0.184828	0.0359675	0.0775218	-0.000614	0.120751	-0.174016	-0.0992181	-0.183382
DPP10	2	179925000	179955000	0.184754	0.0225023	0.182555	0.108495	0.217717	-0.0483672	0.200229	0.0492917
DNAJC11	12	44820000	44850000	0.184648	0.0743965	0.179923	-0.0032781	0.11959	-0.129077	0.181327	-0.0709806
MYO3B	2	138000000	138030000	0.184462	0.0619056	0.201626	0.0021864	0.374057	-0.0168426	0.312727	-0.194039
SYNE1	8	75885000	75915000	0.184398	0.0488443	0.0272622	0.0086408	0.161096	0.0157816	-0.0165547	0.00897186
LOC105615002	4	47430000	47460000	0.184316	0.0981275	0.018555	0.13618	0.353424	0.0134616	-0.102856	-0.171988
LOC105615409	6	13425000	13455000	0.184308	0.125093	0.0165462	0.0393484	0.386639	0.384071	-0.012933	-0.10798
MBD5	2	160155000	160185000	0.184292	0.125164	0.0476489	0.0985647	0.166839	0.17522	0.00219135	0.0427233
AP1AR	6	13410000	13440000	0.184174	0.124427	0.0044121	0.0291587	0.249531	0.096089	-0.0800845	-0.0227049
LOC105615409	6	13410000	13440000	0.184174	0.124427	0.0044121	0.0291587	0.249531	0.096089	-0.0800845	-0.0227049
NF1	11	18240000	18270000	0.184138	0.112176	0.0814612	0.0679693	0.282114	0.166362	0.0950669	0.183104
DNM3	12	37500000	37530000	0.184061	0.0027742	0.0678764	0.0257187	0.142514	-0.0285118	-0.0151343	0.142276
TRPC6	15	7035000	7065000	0.183998	0.167396	0.0586122	0.0315951	0.152201	0.16072	0.045094	-0.0341497
LOC105602118	15	2730000	2760000	0.183717	0.139125	0.187383	0.0599575	0.366248	0.11592	0.313902	-0.0476431
LOC105602223	15	34395000	34425000	0.183506	0.0493923	0.22064	0.031214	0.0740677	-0.0840815	0.00193224	-0.132148
ADAM11	11	43920000	43950000	0.183352	0.0771069	0.109868	0.0116128	0.128727	-0.172159	-0.386666	-0.16275
GJC1	11	43920000	43950000	0.183352	0.0771069	0.109868	0.0116128	0.128727	-0.172159	-0.386666	-0.16275
LOC105616386	11	43920000	43950000	0.183352	0.0771069	0.109868	0.0116128	0.128727	-0.172159	-0.386666	-0.16275
DGCR14	17	71790000	71820000	0.182673	0.0733993	0.149113	0.0534824	0.133652	-0.0651121	0.159143	-0.0838842
SLC25A1	17	71790000	71820000	0.182673	0.0733993	0.149113	0.0534824	0.133652	-0.0651121	0.159143	-0.0838842
LOC105612888	9	25335000	25365000	0.182597	0.0918997	0.111862	-0.0091342	0.107089	-0.124642	-0.12837	-0.144221
LOC105612959	7	65160000	65190000	0.182449	0.0124428	0.0183417	0.0153546	0.105061	-0.0405661	0.020959	0.0415152
PLGRKT	2	72960000	72990000	0.182384	0.0382908	-0.0077586	0.0138938	0.566703	0.00802792	-0.144591	-0.243926
LOC101112712	3	13245000	13275000	0.182296	0.0630639	0.120355	0.0269117	0.425467	0.040773	0.116501	-0.000427499
LOC105610593	2	216750000	216780000	0.182204	0.0544333	0.0515295	0.0259339	0.102329	-0.11051	-0.115981	-0.12404
KRT10	11	40575000	40605000	0.182144	0.0555906	0.0812289	-0.0053165	0.530852	0.0446361	0.184939	-0.0710686
KRT28	11	40575000	40605000	0.182144	0.0555906	0.0812289	-0.0053165	0.530852	0.0446361	0.184939	-0.0710686
GPX3	5	59790000	59820000	0.182125	0.0145432	0.0085044	-0.0144684	0.339257	0.0832884	0.252318	0.0405045
TNIP1	5	59790000	59820000	0.182125	0.0145432	0.0085044	-0.0144684	0.339257	0.0832884	0.252318	0.0405045
ZNF300	5	59790000	59820000	0.182125	0.0145432	0.0085044	-0.0144684	0.339257	0.0832884	0.252318	0.0405045
OCM	24	37800000	37830000	0.182112	0.0920169	0.256808	0.0023888	0.115129	-0.0125341	0.124849	-0.00213223
GPCPD1	13	46965000	46995000	0.182014	0.145571	0.160526	0.0931293	0.179423	0.161706	0.145723	0.0554349
LOC105616715	13	46965000	46995000	0.182014	0.145571	0.160526	0.0931293	0.179423	0.161706	0.145723	0.0554349
RALY	13	62835000	62865000	0.181932	0.13203	0.0714694	0.0199581	0.0986385	0.0889578	-0.283312	-0.189847
GLYCAM1	3	131805000	131835000	0.181816	0.0962064	0.123974	0.0220259	0.205905	0.0946709	0.00268759	-0.060494
KLHDC10	4	93930000	93960000	0.181756	0.295033	0.0207651	0.404349	0.24149	0.762871	0.0283718	1.1701
LOC105608854	4	93930000	93960000	0.181756	0.295033	0.0207651	0.404349	0.24149	0.762871	0.0283718	1.1701
TBX15	1	95625000	95655000	0.181682	0.112089	0.0299651	0.0555345	0.254449	0.0235687	-0.109547	-0.124045
ACOT4	7	81930000	81960000	0.18149	0.0041014	0.0121087	0.0013717	0.11364	-0.194735	-0.177612	-0.209209
HEATR4	7	81930000	81960000	0.18149	0.0041014	0.0121087	0.0013717	0.11364	-0.194735	-0.177612	-0.209209
LOC101104669	7	81930000	81960000	0.18149	0.0041014	0.0121087	0.0013717	0.11364	-0.194735	-0.177612	-0.209209
ARHGEF4	2	113520000	113550000	0.181471	0.0640542	0.129321	0.216982	0.88952	0.176825	0.272461	0.0921893
GRIK2	8	35205000	35235000	0.181467	0.0674399	0.0463382	0.189303	0.129229	-0.101397	-0.0749306	0.0173897
LOC105603089	1	204645000	204675000	0.181406	0.0717211	0.0993161	0.0711812	0.0752107	-0.114342	-0.140192	-0.00965301
TTC14	1	204645000	204675000	0.181406	0.0717211	0.0993161	0.0711812	0.0752107	-0.114342	-0.140192	-0.00965301
LOC105603448	19	31740000	31770000	0.18139	0.113481	0.0760417	0.0833115	0.760308	0.464877	0.476313	0.302238
MITF	19	31740000	31770000	0.18139	0.113481	0.0760417	0.0833115	0.760308	0.464877	0.476313	0.302238
GPCPD1	13	47010000	47040000	0.18114	0.1816	0.164822	0.126326	0.567394	0.577143	0.538762	0.332956
LOC105616713	13	47010000	47040000	0.18114	0.1816	0.164822	0.126326	0.567394	0.577143	0.538762	0.332956
LOC105616714	13	47010000	47040000	0.18114	0.1816	0.164822	0.126326	0.567394	0.577143	0.538762	0.332956
UTP11L	1	12540000	12570000	0.180981	0.0368861	0.0747354	-0.005297	0.576517	0.10203	0.180122	-0.118276
LOC101122788	6	84600000	84630000	0.180746	0.053024	0.129871	0.0694419	0.178276	0.0866056	-0.0417068	-0.140146
LOC101123042	6	84600000	84630000	0.180746	0.053024	0.129871	0.0694419	0.178276	0.0866056	-0.0417068	-0.140146
MITF	19	31725000	31755000	0.180652	0.106905	0.0532399	0.0755471	0.937958	0.479684	0.544552	0.189992
NEK7	12	75210000	75240000	0.180634	0.165718	0.102921	-0.0027896	0.190237	0.229239	0.0295889	-0.0991622
ADK	25	30150000	30180000	0.18063	0.103873	0.0800286	0.0775187	0.24865	-0.0846026	-0.123253	-0.14949
TANC2	11	47115000	47145000	0.180591	0.141831	0.0508116	0.0225222	0.102637	-0.0811825	-0.107593	-0.162121
SAP130	2	116310000	116340000	0.180282	0.0815793	0.118633	0.0624559	0.144699	-0.0957344	-0.107598	0.0530144
LOC101105206	1	1290000	1320000	0.180196	0.12485	0.0792043	0.0659808	0.388606	0.0368579	0.00116029	-0.0420436
LOC101105463	1	1290000	1320000	0.180196	0.12485	0.0792043	0.0659808	0.388606	0.0368579	0.00116029	-0.0420436
LOC105611996	1	1290000	1320000	0.180196	0.12485	0.0792043	0.0659808	0.388606	0.0368579	0.00116029	-0.0420436
LOC105611997	1	1290000	1320000	0.180196	0.12485	0.0792043	0.0659808	0.388606	0.0368579	0.00116029	-0.0420436
LOC105611998	1	1290000	1320000	0.180196	0.12485	0.0792043	0.0659808	0.388606	0.0368579	0.00116029	-0.0420436
CSMD3	9	64350000	64380000	0.180172	0.0937407	0.191776	0.123132	0.0741481	0.0779944	0.144781	0.00861522
PKP2	3	181785000	181815000	0.180002	-0.0016452	0.020787	0.0860337	0.143113	-0.0803282	-0.0319777	0.0212368
SCUBE1	3	218115000	218145000	0.179962	-0.0052712	0.0340469	-0.0002419	0.15875	-0.119407	-0.104703	-0.0906925
RORB	2	61575000	61605000	0.179677	0.113896	0.0753612	0.0064251	0.630181	0.355684	0.288829	-0.0410117
MCM4	9	32415000	32445000	0.179637	0.0799148	0.0074861	0.0089955	0.233955	-0.0417297	-0.224405	-0.172549
PRKDC	9	32415000	32445000	0.179637	0.0799148	0.0074861	0.0089955	0.233955	-0.0417297	-0.224405	-0.172549
UBE2V2	9	32415000	32445000	0.179637	0.0799148	0.0074861	0.0089955	0.233955	-0.0417297	-0.224405	-0.172549
DNAJC11	12	44850000	44880000	0.179568	0.109758	0.18365	0.0044476	0.0862572	0.100741	0.182234	-0.0790813
LOC105616532	12	44850000	44880000	0.179568	0.109758	0.18365	0.0044476	0.0862572	0.100741	0.182234	-0.0790813
DYRK1B	14	48495000	48525000	0.179505	0.13897	0.0144659	0.0163638	0.572241	0.332978	0.00665368	-0.00302428
LOC105616886	14	48495000	48525000	0.179505	0.13897	0.0144659	0.0163638	0.572241	0.332978	0.00665368	-0.00302428
LOC105604489	23	43380000	43410000	0.179483	0.0402435	0.124971	0.0493236	0.134324	-0.0494204	0.129219	-0.0890309
SPIRE1	23	43380000	43410000	0.179483	0.0402435	0.124971	0.0493236	0.134324	-0.0494204	0.129219	-0.0890309
CIAO1	3	104025000	104055000	0.17939	0.0418899	0.171421	0.0485191	0.258458	0.180106	0.27735	0.0335075
LOC105614683	3	104025000	104055000	0.17939	0.0418899	0.171421	0.0485191	0.258458	0.180106	0.27735	0.0335075
SNRNP200	3	104025000	104055000	0.17939	0.0418899	0.171421	0.0485191	0.258458	0.180106	0.27735	0.0335075
STARD7	3	104025000	104055000	0.17939	0.0418899	0.171421	0.0485191	0.258458	0.180106	0.27735	0.0335075
TMEM127	3	104025000	104055000	0.17939	0.0418899	0.171421	0.0485191	0.258458	0.180106	0.27735	0.0335075
ILDR1	1	184755000	184785000	0.179317	0.0921305	0.0796498	-0.0045862	0.276701	0.0415314	0.0587761	-0.0683258
LOC101111847	1	184755000	184785000	0.179317	0.0921305	0.0796498	-0.0045862	0.276701	0.0415314	0.0587761	-0.0683258
NAB1	2	117480000	117510000	0.17922	0.0339531	0.0966576	0.0637841	0.614992	-0.105361	-0.0492338	-0.0946452
ANGPTL7	12	40575000	40605000	0.179129	0.186875	0.0955356	0.028784	0.116602	0.195535	0.0852629	-0.0838888
MTOR	12	40575000	40605000	0.179129	0.186875	0.0955356	0.028784	0.116602	0.195535	0.0852629	-0.0838888
VAC14	14	750000	780000	0.179091	0.0699228	0.0973157	0.0094035	0.214457	0.0288352	0.133052	-0.0472393
PLGRKT	2	72990000	73020000	0.179073	0.0592184	0.0215901	-0.0053178	0.331813	0.0183394	-0.129283	-0.192436
LOC101121627	15	49065000	49095000	0.178725	-0.0100844	0.0068886	0.0495293	0.15803	-0.0318213	-0.0703214	0.0746294
TRIM21	15	49065000	49095000	0.178725	-0.0100844	0.0068886	0.0495293	0.15803	-0.0318213	-0.0703214	0.0746294
DKK2	6	18375000	18405000	0.178553	0.0393243	0.0972262	0.0713356	0.14764	-0.0683713	0.0976301	-0.0826146
LOC105615416	6	18375000	18405000	0.178553	0.0393243	0.0972262	0.0713356	0.14764	-0.0683713	0.0976301	-0.0826146
PACS1	21	43455000	43485000	0.178508	0.0958299	0.106441	0.0223383	0.125062	-0.0454273	-0.0980157	-0.112271
SF3B2	21	43455000	43485000	0.178508	0.0958299	0.106441	0.0223383	0.125062	-0.0454273	-0.0980157	-0.112271
CERS6	2	139680000	139710000	0.178467	0.0247924	0.165357	0.0683321	0.17616	0.000637049	0.185608	-0.123029
SOX6	15	35655000	35685000	0.178454	0.22767	0.0231081	0.0165549	0.198368	0.244273	-0.0198872	-0.0753524
FBXO8	2	105435000	105465000	0.178454	0.0847904	0.143108	0.0554974	0.125658	-0.0121489	0.0881598	0.0120478
RASAL2	12	57555000	57585000	0.178035	0.0319598	0.0730896	0.0134177	0.313157	-0.0202033	0.120408	-0.0669878
FAM46C	1	94185000	94215000	0.177944	0.0559902	0.10932	0.0051912	0.128286	-0.10144	-0.11661	-0.147578
LOC105610672	1	94185000	94215000	0.177944	0.0559902	0.10932	0.0051912	0.128286	-0.10144	-0.11661	-0.147578
LOC105610673	1	94185000	94215000	0.177944	0.0559902	0.10932	0.0051912	0.128286	-0.10144	-0.11661	-0.147578
COPA	1	109605000	109635000	0.177883	0.0819027	0.0478181	0.0803726	0.543443	0.307603	0.163834	0.374671
DCAF8	1	109605000	109635000	0.177883	0.0819027	0.0478181	0.0803726	0.543443	0.307603	0.163834	0.374671
IL12RB1	5	4845000	4875000	0.177817	0.0730743	0.0743277	0.0427405	0.178437	-0.0648074	-0.00443472	-0.0503912
MAST3	5	4845000	4875000	0.177817	0.0730743	0.0743277	0.0427405	0.178437	-0.0648074	-0.00443472	-0.0503912
ADAMTSL1	2	86250000	86280000	0.177658	0.160282	0.0559591	0.0314868	0.192686	0.178782	-0.0626984	-0.0621849
DMRT2	2	68790000	68820000	0.177458	0.101988	0.131324	0.0101615	0.260698	0.12116	0.185502	-0.112555
ACSS1	13	41745000	41775000	0.177141	0.070645	0.326679	-0.0062877	0.858625	0.273138	1.54727	-0.00357633
APMAP	13	41745000	41775000	0.177141	0.070645	0.326679	-0.0062877	0.858625	0.273138	1.54727	-0.00357633
CPVL	4	67125000	67155000	0.177133	0.21787	0.401836	0.163849	0.262867	0.492419	1.16759	0.208448
LOC105615045	4	67125000	67155000	0.177133	0.21787	0.401836	0.163849	0.262867	0.492419	1.16759	0.208448
APBB2	6	59820000	59850000	0.177015	0.0440091	0.11498	0.0073566	0.14794	0.0105644	0.153731	-0.032683
SHISA6	11	29640000	29670000	0.177007	0.1933	0.198419	0.0469034	0.275188	0.134768	0.283993	-0.0594263
CNFN	14	49935000	49965000	0.176997	0.110332	0.118423	0.0230519	0.212901	0.104976	-0.0231195	-0.0613603
CXCL17	14	49935000	49965000	0.176997	0.110332	0.118423	0.0230519	0.212901	0.104976	-0.0231195	-0.0613603
LIPE	14	49935000	49965000	0.176997	0.110332	0.118423	0.0230519	0.212901	0.104976	-0.0231195	-0.0613603
CAMKMT	3	79650000	79680000	0.17697	0.0288413	0.11998	0.0492103	0.294224	0.0343454	0.152692	0.0945161
ADAMTS10	5	14835000	14865000	0.176862	0.139943	0.0383489	0.0132795	0.21108	0.118576	-0.0429853	0.0302346
MYO1F	5	14835000	14865000	0.176862	0.139943	0.0383489	0.0132795	0.21108	0.118576	-0.0429853	0.0302346
ADK	25	30135000	30165000	0.176569	0.0756459	0.0627645	0.0543499	0.160031	-0.0171742	-0.0279768	-0.181275
REEP3	25	19590000	19620000	0.176333	0.158655	0.216486	0.0871274	0.0846206	0.066332	0.139479	-0.199348
ENOSF1	23	35910000	35940000	0.176267	0.128791	0.149773	0.0332554	0.28919	0.241531	0.241336	0.0428762
YES1	23	35910000	35940000	0.176267	0.128791	0.149773	0.0332554	0.28919	0.241531	0.241336	0.0428762
MAGI2	4	43290000	43320000	0.17624	0.0430555	0.0186705	0.0330841	0.283681	-0.0593894	-0.0783046	-0.178491
PHTF2	4	43290000	43320000	0.17624	0.0430555	0.0186705	0.0330841	0.283681	-0.0593894	-0.0783046	-0.178491
DNAJA4	18	29715000	29745000	0.176188	0.0694778	-0.0053123	0.0048571	0.218303	0.0316408	-0.165115	-0.150557
LOC105603140	18	29715000	29745000	0.176188	0.0694778	-0.0053123	0.0048571	0.218303	0.0316408	-0.165115	-0.150557
WDR61	18	29715000	29745000	0.176188	0.0694778	-0.0053123	0.0048571	0.218303	0.0316408	-0.165115	-0.150557
SNCA	6	34860000	34890000	0.176115	0.0756616	0.144886	0.167773	0.158187	-0.0343931	-0.0779595	0.0666336
GFER	24	1530000	1560000	0.176083	0.171771	0.0844718	0.127439	0.276262	-0.0168032	-0.0878915	-0.0319781
NOXO1	24	1530000	1560000	0.176083	0.171771	0.0844718	0.127439	0.276262	-0.0168032	-0.0878915	-0.0319781
SYNGR3	24	1530000	1560000	0.176083	0.171771	0.0844718	0.127439	0.276262	-0.0168032	-0.0878915	-0.0319781
TBL3	24	1530000	1560000	0.176083	0.171771	0.0844718	0.127439	0.276262	-0.0168032	-0.0878915	-0.0319781
ZNF598	24	1530000	1560000	0.176083	0.171771	0.0844718	0.127439	0.276262	-0.0168032	-0.0878915	-0.0319781
FAM185A	4	44100000	44130000	0.176009	0.049621	0.327545	0.0194867	0.34682	-0.0207998	0.610398	0.0835809
FBXL13	4	44100000	44130000	0.176009	0.049621	0.327545	0.0194867	0.34682	-0.0207998	0.610398	0.0835809
TTC28	17	67635000	67665000	0.175858	0.161064	0.117638	0.0841479	0.102503	-0.0318542	-0.0465004	-0.074031
LOC105616631	1	156765000	156795000	0.175849	0.0208655	0.041935	0.0474766	0.216351	-0.059665	-0.0979284	0.00443883
PROS1	1	156765000	156795000	0.175849	0.0208655	0.041935	0.0474766	0.216351	-0.059665	-0.0979284	0.00443883
FAM227B	7	57855000	57885000	0.175765	0.0920499	0.206121	0.0411691	0.189471	-0.201808	0.212716	-0.540333
FGF7	7	57855000	57885000	0.175765	0.0920499	0.206121	0.0411691	0.189471	-0.201808	0.212716	-0.540333
TRPS1	9	61680000	61710000	0.175634	0.141109	0.106529	0.0328181	0.108631	0.0167994	-0.0980811	-0.14488
MYO3B	2	137970000	138000000	0.175605	0.0466381	0.185869	0.036753	0.11951	-0.213871	0.0221001	-0.267007
LOC105609438	5	13665000	13695000	0.175564	0.0903308	0.0478896	0.0332164	0.532449	-0.00212794	-0.00948754	0.134372
ZNF557	5	13665000	13695000	0.175564	0.0903308	0.0478896	0.0332164	0.532449	-0.00212794	-0.00948754	0.134372
OLFM3	1	78540000	78570000	0.175562	0.0724963	0.0735413	0.183572	0.0750221	-0.0897514	0.0240129	0.111975
PSAPL1	6	113190000	113220000	0.175552	0.0270931	0.239641	0.0536744	0.38055	-0.0409461	0.506333	0.0528954
SORCS2	6	113190000	113220000	0.175552	0.0270931	0.239641	0.0536744	0.38055	-0.0409461	0.506333	0.0528954
ATG7	19	55320000	55350000	0.175419	0.0893669	0.0269857	0.0348451	0.448124	0.132589	-0.0241943	0.121402
LOC105603993	21	12570000	12600000	0.175367	0.0526288	0.0607324	0.0120166	0.325547	0.070575	-0.195739	-0.0770072
RLN1	2	72945000	72975000	0.175325	0.065801	0.0468886	0.0080195	0.637899	0.139958	-0.00216624	-0.125256
HDHD2	23	46980000	47010000	0.175176	0.0175793	0.0224185	0.0076801	0.157919	-0.11662	-0.108312	-0.0425733
KATNAL2	23	46980000	47010000	0.175176	0.0175793	0.0224185	0.0076801	0.157919	-0.11662	-0.108312	-0.0425733
LOC105606573	4	64335000	64365000	0.175118	0.0935313	0.0965171	-0.0024159	0.339027	0.188571	0.0198886	-0.108617
PDE1C	4	64335000	64365000	0.175118	0.0935313	0.0965171	-0.0024159	0.339027	0.188571	0.0198886	-0.108617
CEP112	11	61335000	61365000	0.175051	0.0313559	0.060359	0.0422611	0.223406	-0.00475331	-0.00885465	0.0774758
LOC105608651	13	80040000	80070000	0.174888	0.0334264	0.141606	0.0074193	0.0778828	-0.148171	-0.0192898	-0.170869
CCSER1	6	33285000	33315000	0.174644	0.0672428	0.157173	0.0812401	0.328249	0.0203073	0.179317	-0.176328
LOC105615449	6	33285000	33315000	0.174644	0.0672428	0.157173	0.0812401	0.328249	0.0203073	0.179317	-0.176328
LRP1B	2	168795000	168825000	0.174364	0.0274225	0.0767804	0.0377844	0.169466	-0.0631982	-0.0662824	-0.0323753
CCSER1	6	33300000	33330000	0.174222	0.0632798	0.138396	0.0990484	0.316781	0.0365977	0.155602	-0.0861646
COLEC10	9	58125000	58155000	0.174116	0.0585301	0.100134	0.0149869	0.253362	-0.0865722	0.0883572	-0.0449059
TNFRSF11B	9	58125000	58155000	0.174116	0.0585301	0.100134	0.0149869	0.253362	-0.0865722	0.0883572	-0.0449059
LOC105614683	3	104040000	104070000	0.174051	0.026816	0.175614	0.0474344	0.230502	0.114527	0.246149	-0.0191328
STARD7	3	104040000	104070000	0.174051	0.026816	0.175614	0.0474344	0.230502	0.114527	0.246149	-0.0191328
TMEM127	3	104040000	104070000	0.174051	0.026816	0.175614	0.0474344	0.230502	0.114527	0.246149	-0.0191328
ITGA6	2	136215000	136245000	0.173905	0.153266	0.0523796	-0.0001841	0.330188	0.28182	-0.00434455	-0.0878103
PDK1	2	136215000	136245000	0.173905	0.153266	0.0523796	-0.0001841	0.330188	0.28182	-0.00434455	-0.0878103
LOC105611902	6	42630000	42660000	0.17382	0.0633724	0.0360597	0.0550193	0.148384	-0.00808564	-0.136886	-0.295281
CLRN1	1	235245000	235275000	0.173656	0.0721038	0.0505747	0.0301146	0.120973	-0.0425799	-0.197627	-0.136802
FGF5	6	94545000	94575000	0.17363	0.12149	0.0995438	0.0586765	0.105235	-0.0124266	-0.0395005	-0.0114511
LOC105607828	6	94545000	94575000	0.17363	0.12149	0.0995438	0.0586765	0.105235	-0.0124266	-0.0395005	-0.0114511
PIGK	1	52965000	52995000	0.173559	0.201376	0.202358	0.194627	0.201296	0.247318	0.0912489	0.0807212
MYO3B	2	137985000	138015000	0.17351	0.0430881	0.192091	0.0182258	0.314865	-0.0838506	0.231371	-0.159219
LPL	2	45630000	45660000	0.173367	0.136399	0.0668123	0.0258877	0.108236	-0.0485843	-0.0830258	-0.104206
DYSF	3	93510000	93540000	0.173349	0.0742693	0.243056	-0.0180093	0.120894	0.042672	0.116432	-0.173897
IZUMO3	2	92175000	92205000	0.173288	0.0512282	0.0773522	0.0250562	0.103532	0.0416422	0.0606818	-0.0439556
AVEN	7	25710000	25740000	0.173239	-0.0038901	0.111004	0.0073928	0.127149	-0.0936539	0.0507751	-0.0659923
RYR3	7	25710000	25740000	0.173239	-0.0038901	0.111004	0.0073928	0.127149	-0.0936539	0.0507751	-0.0659923
TBX15	1	95655000	95685000	0.173101	0.135299	0.0852858	0.0496472	0.386389	0.0524953	-0.0439191	-0.0446045
ERLIN2	26	31635000	31665000	0.172913	0.0794811	0.102388	0.0413289	0.382486	-0.0296807	0.0735526	-0.0752032
UMODL1	1	260490000	260520000	0.172879	0.0130758	0.0710369	0.0060505	0.0754515	-0.083078	0.0861468	-0.101969
LOC101104943	1	34575000	34605000	0.172862	0.136012	0.0178572	0.0865168	0.326533	0.174879	-0.00203392	0.0611793
BPTF	11	48420000	48450000	0.172674	0.0375287	0.075277	0.0212885	0.298851	0.0554767	-0.0794399	-0.110595
PARG	25	43560000	43590000	0.172475	0.0435789	0.0424373	0.0613122	0.093193	-0.158604	-0.0562841	-0.0521203
STOX2	26	13185000	13215000	0.172365	0.053705	0.0821762	0.0420399	0.421479	0.0840562	-0.0626793	-0.066071
ADAMTSL1	2	86235000	86265000	0.172077	0.144571	0.0566727	0.0318778	0.104278	0.109952	-0.052389	-0.217551
FAM53B	22	43110000	43140000	0.172035	0.12345	0.0769451	-0.0030478	0.244821	0.132261	-0.0963979	-0.124156
LHPP	22	43110000	43140000	0.172035	0.12345	0.0769451	-0.0030478	0.244821	0.132261	-0.0963979	-0.124156
LOC105604335	22	43110000	43140000	0.172035	0.12345	0.0769451	-0.0030478	0.244821	0.132261	-0.0963979	-0.124156
LOC105614711	3	120150000	120180000	0.171973	0.160526	0.219258	0.0454546	0.178606	0.171491	0.32594	-0.0467372
GPCPD1	13	47040000	47070000	0.171811	0.174428	0.103726	0.0455517	0.519203	0.537033	0.177266	0.0258951
LOC105616713	13	47040000	47070000	0.171811	0.174428	0.103726	0.0455517	0.519203	0.537033	0.177266	0.0258951
TRPS1	9	61620000	61650000	0.171604	0.103666	0.0918044	0.0519433	0.207535	-0.0471929	-0.0604403	-0.0438039
LOC105611786	2	111045000	111075000	0.1715	0.0864809	0.205685	0.0471205	0.420643	0.0203649	0.258492	-0.0247905
ZNF804A	2	123855000	123885000	0.171479	0.0620419	0.0757461	0.0687764	0.378112	0.0979817	0.0548678	0.173626
COG5	4	48495000	48525000	0.171447	0.0469181	0.0845298	0.010698	0.177188	0.0520245	0.276881	-0.0636899
GPR22	4	48495000	48525000	0.171447	0.0469181	0.0845298	0.010698	0.177188	0.0520245	0.276881	-0.0636899
LOC105611147	4	48495000	48525000	0.171447	0.0469181	0.0845298	0.010698	0.177188	0.0520245	0.276881	-0.0636899
CDKAL1	20	36090000	36120000	0.171395	0.109407	0.000893	0.0870323	0.0768203	-0.0713377	-0.164602	-0.225054
PPCDC	18	32550000	32580000	0.171317	0.0748792	0.116906	0.0425486	0.186514	-0.00508878	0.212294	0.0418783
STOX2	26	13215000	13245000	0.17124	0.0623255	0.0569197	0.0354933	0.47968	-0.0373435	-0.0291247	-0.0548058
MYCBP2	10	52740000	52770000	0.171211	0.0564364	0.094046	0.120899	0.406644	-0.185737	-0.166001	-0.25945
LOC105604660	24	10020000	10050000	0.171074	0.009864	0.0593245	0.0413084	0.17732	-0.11683	0.0839931	-0.111133
LOC101123149	15	49245000	49275000	0.171035	0.0211828	0.195466	0.0683495	0.21437	-0.123741	0.22626	-0.129942
LOC101123408	15	49245000	49275000	0.171035	0.0211828	0.195466	0.0683495	0.21437	-0.123741	0.22626	-0.129942
RRM1	15	49245000	49275000	0.171035	0.0211828	0.195466	0.0683495	0.21437	-0.123741	0.22626	-0.129942
CERS6	2	139695000	139725000	0.171029	0.0362972	0.188456	0.0785098	0.161681	-0.0869615	0.155685	-0.0823526
GPD2	2	152040000	152070000	0.171016	0.122402	0.103059	0.197114	0.0984043	-0.011262	-0.125858	0.033375
LOC101104943	1	34590000	34620000	0.170848	0.0812222	0.0164373	0.0804831	0.18095	0.0607754	-0.0541957	0.0114099
KRT32	11	41160000	41190000	0.170649	0.0828289	0.131356	0.0287737	0.236403	-0.0500902	-0.00236885	-0.0577703
KRT35	11	41160000	41190000	0.170649	0.0828289	0.131356	0.0287737	0.236403	-0.0500902	-0.00236885	-0.0577703
KRT36	11	41160000	41190000	0.170649	0.0828289	0.131356	0.0287737	0.236403	-0.0500902	-0.00236885	-0.0577703
MAGI2	4	43245000	43275000	0.170516	0.102862	0.0587328	0.0608185	0.105134	0.0110866	-0.146547	-0.092783
LOC105616631	1	156750000	156780000	0.17044	0.0343184	0.0309263	0.0535958	0.309821	-0.0117314	-0.00178731	-0.11278
PROS1	1	156750000	156780000	0.17044	0.0343184	0.0309263	0.0535958	0.309821	-0.0117314	-0.00178731	-0.11278
LOC101120607	17	71835000	71865000	0.17035	0.175542	0.212968	0.0870344	0.157414	0.118456	0.325437	-0.0638407
LOC105602965	17	71835000	71865000	0.17035	0.175542	0.212968	0.0870344	0.157414	0.118456	0.325437	-0.0638407
LOC105602966	17	71835000	71865000	0.17035	0.175542	0.212968	0.0870344	0.157414	0.118456	0.325437	-0.0638407
TRPC6	15	7050000	7080000	0.170336	0.14526	0.0507774	0.0229313	0.116721	0.0968861	-0.107795	-0.0342395
ADAM10	7	48630000	48660000	0.170328	0.0072613	0.11016	0.0156288	0.113698	-0.17843	-0.0817102	-0.180116
RALY	13	62820000	62850000	0.17025	0.171873	0.0310043	-0.0084162	0.357862	0.3347	-0.204162	-0.129783
LOC101118898	15	77475000	77505000	0.170195	0.0407767	0.0384498	0.0210202	0.364831	-0.119416	-0.0659202	-0.119022
LOC101119160	15	77475000	77505000	0.170195	0.0407767	0.0384498	0.0210202	0.364831	-0.119416	-0.0659202	-0.119022
LOC105616084	9	79110000	79140000	0.170039	0.0608775	0.131242	0.0109268	0.0936974	-0.135801	-0.113909	-0.13211
MTDH	9	79110000	79140000	0.170039	0.0608775	0.131242	0.0109268	0.0936974	-0.135801	-0.113909	-0.13211
SAP130	2	116295000	116325000	0.170025	0.073593	0.0418366	0.0614036	0.448433	0.0408851	0.159856	0.18925
FGF5	6	94560000	94590000	0.169683	0.11607	0.0854066	0.0719071	0.29366	0.115292	-0.148428	0.065535
LOC105607828	6	94560000	94590000	0.169683	0.11607	0.0854066	0.0719071	0.29366	0.115292	-0.148428	0.065535
LOC101107475	18	68430000	68460000	0.169581	0.0503238	0.199284	0.0067194	0.0877716	-0.0809764	0.0921892	-0.0752001
POPDC3	8	31950000	31980000	0.169498	0.0174101	0.0714094	-0.0098998	0.0806851	-0.111721	-0.139418	-0.177886
LOC105604279	22	27240000	27270000	0.169403	0.0380077	0.127415	0.0770832	0.0886408	-0.114583	0.110375	-0.105223
LOC101103156	6	115965000	115995000	0.169293	0.0783331	0.152604	0.0088886	0.211556	0.0400771	0.124134	-0.156124
LOC105608255	6	115965000	115995000	0.169293	0.0783331	0.152604	0.0088886	0.211556	0.0400771	0.124134	-0.156124
NELFA	6	115965000	115995000	0.169293	0.0783331	0.152604	0.0088886	0.211556	0.0400771	0.124134	-0.156124
WHSC1	6	115965000	115995000	0.169293	0.0783331	0.152604	0.0088886	0.211556	0.0400771	0.124134	-0.156124
ENTPD8	3	675000	705000	0.16919	0.0087725	0.0177638	0.0165371	0.222397	-0.0482198	0.0155566	-0.0255735
LOC105614894	3	675000	705000	0.16919	0.0087725	0.0177638	0.0165371	0.222397	-0.0482198	0.0155566	-0.0255735
NOXA1	3	675000	705000	0.16919	0.0087725	0.0177638	0.0165371	0.222397	-0.0482198	0.0155566	-0.0255735
ANKRD54	3	213660000	213690000	0.169165	0.0686172	0.0222001	0.0592635	0.441497	0.0390744	-0.0861083	-0.267648
EIF3L	3	213660000	213690000	0.169165	0.0686172	0.0222001	0.0592635	0.441497	0.0390744	-0.0861083	-0.267648
PTPRD	2	77520000	77550000	0.169139	0.0195085	0.0347678	0.02937	0.141167	-0.133653	-0.0654817	-0.130242
LOC105611099	13	43905000	43935000	0.168852	0.0544123	0.181217	0.0928737	0.116782	-0.129268	-0.131546	-0.155997
LOC105611100	13	43905000	43935000	0.168852	0.0544123	0.181217	0.0928737	0.116782	-0.129268	-0.131546	-0.155997
STX18	6	104190000	104220000	0.168811	0.0301724	0.0779371	0.0133986	0.435392	0.0914461	0.124507	-0.0930737
REEP3	25	19605000	19635000	0.168712	0.10128	0.201874	0.0700705	0.220685	0.0268034	0.243402	-0.0630036
IL1F10	3	59790000	59820000	0.1686	0.118504	0.0331365	-0.0120585	0.376874	0.106038	0.0119395	-0.0562854
IL36RN	3	59790000	59820000	0.1686	0.118504	0.0331365	-0.0120585	0.376874	0.106038	0.0119395	-0.0562854
SYT10	3	181170000	181200000	0.168527	0.109735	0.0983308	0.161343	0.0799685	0.0427131	-0.0926791	0.107345
LOC105612888	9	25350000	25380000	0.168385	0.0716027	0.0902022	-0.0045444	0.418003	0.0564007	0.0840137	-0.0883113
LOC105616004	9	25350000	25380000	0.168385	0.0716027	0.0902022	-0.0045444	0.418003	0.0564007	0.0840137	-0.0883113
LOC105603190	1	207285000	207315000	0.168366	0.043515	0.084606	0.0499738	0.256129	0.0144936	0.014388	0.0662886
LOC105607470	3	19950000	19980000	0.168292	0.0638613	0.0460041	-0.0056736	0.411122	0.0956033	-0.0396611	-0.1594
EIF1B	19	13110000	13140000	0.168237	0.0401862	0.0532896	-0.0042517	0.383402	0.133299	0.0920009	-0.0538987
LOC105615439	6	27345000	27375000	0.16819	0.0688567	0.0769583	0.0332122	0.128824	0.084902	-0.0188531	-0.0649119
ARHGEF19	2	248760000	248790000	0.168183	0.137653	0.071295	0.0623651	0.170069	-0.0313394	-0.134016	-0.254016
LOC105616680	13	26895000	26925000	0.168118	0.0551376	0.0295566	0.0111029	0.494834	0.115694	-0.016945	-0.0919411
MCM10	13	26895000	26925000	0.168118	0.0551376	0.0295566	0.0111029	0.494834	0.115694	-0.016945	-0.0919411
OPTN	13	26895000	26925000	0.168118	0.0551376	0.0295566	0.0111029	0.494834	0.115694	-0.016945	-0.0919411
LOC101101960	2	87810000	87840000	0.168085	0.0424723	0.107403	0.0143632	0.258485	-0.153687	-0.0443204	-0.271381
SCLT1	17	28515000	28545000	0.168036	0.0775027	0.180426	0.0334359	0.096216	0.0501492	0.150504	0.00573478
SUPT3H	20	18585000	18615000	0.167955	0.0662208	0.0692928	0.0821745	0.145047	0.035152	0.18607	0.168536
TRPS1	9	61695000	61725000	0.167913	0.160987	0.104545	0.0346791	0.17948	0.138538	-0.0265865	-0.100948
ABI3BP	1	163695000	163725000	0.167864	0.0251832	0.0860137	0.0069332	0.159848	-0.132597	0.045201	-0.107123
LOC105616726	1	163695000	163725000	0.167864	0.0251832	0.0860137	0.0069332	0.159848	-0.132597	0.045201	-0.107123
CTTNBP2	4	50460000	50490000	0.167795	0.089203	0.0055233	0.0124383	0.40891	0.141312	-0.00207587	0.0468464
KHDRBS2	20	750000	780000	0.167691	0.0869711	0.0644497	0.0135799	0.119159	-0.0538414	-0.00149627	-0.104257
LOC105610441	2	209955000	209985000	0.167636	0.0679531	0.0272318	0.0492146	0.117492	-0.0874896	-0.114247	-0.0639916
CCR4	19	7200000	7230000	0.167498	0.0848018	0.164991	0.0343402	0.249563	-0.100255	-0.0133958	-0.042349
LOC105610068	8	38280000	38310000	0.167463	0.128348	0.0141897	0.0088429	0.282833	0.130828	0.0708175	0.0364504
LOC105607851	4	39075000	39105000	0.167296	0.171529	0.187183	0.0942228	0.527071	0.183907	0.277078	0.0333386
LOC105610774	2	224880000	224910000	0.167239	0.100284	0.0495436	0.0403097	0.181542	0.0359749	0.00357811	-0.031349
GLYCAM1	3	131835000	131865000	0.1672	0.0244489	0.145358	-0.0063543	0.14883	-0.0302593	0.0985161	-0.191273
PDE1B	3	131835000	131865000	0.1672	0.0244489	0.145358	-0.0063543	0.14883	-0.0302593	0.0985161	-0.191273
PPP1R1A	3	131835000	131865000	0.1672	0.0244489	0.145358	-0.0063543	0.14883	-0.0302593	0.0985161	-0.191273
ZNRF4	5	16425000	16455000	0.167114	0.0124673	0.0526042	0.0007904	0.123392	-0.11071	0.0176849	-0.0867999
FAM81A	7	47910000	47940000	0.167063	0.116118	0.0784503	0.0677909	0.0805483	-0.0133708	0.0641002	-0.168626
SCUBE1	3	218130000	218160000	0.166917	0.0101978	0.0293802	0.0011016	0.145516	-0.159203	-0.0879939	-0.115946
LOC101103766	19	53115000	53145000	0.166831	0.0857541	0.154784	0.0548746	0.107203	0.0246431	0.0590601	-0.0320167
RSRC1	1	227190000	227220000	0.166716	0.0902876	0.111349	0.0801633	0.0869708	0.000223083	-0.0156816	-0.0856987
EEPD1	4	61050000	61080000	0.166565	0.0146901	0.0358006	0.0142939	0.416499	-0.0872549	-0.0112746	-0.0861026
COQ2	6	97665000	97695000	0.166475	0.153868	0.0647029	0.0241758	0.28916	0.148104	0.0717627	-0.0217278
HPSE	6	97665000	97695000	0.166475	0.153868	0.0647029	0.0241758	0.28916	0.148104	0.0717627	-0.0217278
ZNF804A	2	123870000	123900000	0.166437	0.0600311	0.0817637	0.0713999	0.589853	0.0753669	0.0684089	0.277671
ARHGEF4	2	113535000	113565000	0.166417	0.0830608	0.0948282	0.198719	0.738474	0.126157	0.207901	-0.0916387
CCR4	19	7170000	7200000	0.166266	0.10361	0.220335	0.0302088	0.183024	-0.114394	-0.137412	-0.112033
LOC105603356	19	7170000	7200000	0.166266	0.10361	0.220335	0.0302088	0.183024	-0.114394	-0.137412	-0.112033
TRIM71	19	7170000	7200000	0.166266	0.10361	0.220335	0.0302088	0.183024	-0.114394	-0.137412	-0.112033
FAM227B	7	57870000	57900000	0.166254	0.0922199	0.198087	0.0664848	0.2291	-0.0661835	0.302033	-0.367526
LOC105610969	7	61230000	61260000	0.166044	0.0387514	0.0694397	0.0463058	0.198818	-0.0318932	-0.00697984	-0.0633355
LOC105610970	7	61230000	61260000	0.166044	0.0387514	0.0694397	0.0463058	0.198818	-0.0318932	-0.00697984	-0.0633355
CCDC146	4	43965000	43995000	0.166001	0.177863	0.227722	0.0455164	0.145696	0.189623	0.116388	-0.0509626
LIMK2	17	69495000	69525000	0.165921	0.166136	0.0483176	0.0252407	0.0863255	0.183932	-0.035327	-0.191459
RNF185	17	69495000	69525000	0.165921	0.166136	0.0483176	0.0252407	0.0863255	0.183932	-0.035327	-0.191459
LOC101102643	5	39750000	39780000	0.165626	0.0680261	0.133595	0.0916781	0.211525	0.0162207	0.120104	0.046953
LINGO2	2	96540000	96570000	0.165614	0.0015667	0.0841687	0.0194371	0.240725	0.00110311	0.00459015	-0.0191239
AP5B1	21	43200000	43230000	0.165575	0.108854	0.0485204	0.035876	0.390961	-0.0302068	-0.0730736	-0.0908262
KAT5	21	43200000	43230000	0.165575	0.108854	0.0485204	0.035876	0.390961	-0.0302068	-0.0730736	-0.0908262
LOC105604115	21	43200000	43230000	0.165575	0.108854	0.0485204	0.035876	0.390961	-0.0302068	-0.0730736	-0.0908262
OVOL1	21	43200000	43230000	0.165575	0.108854	0.0485204	0.035876	0.390961	-0.0302068	-0.0730736	-0.0908262
RNASEH2C	21	43200000	43230000	0.165575	0.108854	0.0485204	0.035876	0.390961	-0.0302068	-0.0730736	-0.0908262
RBM43	2	157065000	157095000	0.165517	0.0539383	0.157061	0.065979	0.299271	0.025874	0.308562	0.186015
ATG10	5	79305000	79335000	0.165491	0.117658	0.0372631	0.045437	0.17035	0.128266	0.0213815	-0.0561239
LOC105615315	5	79305000	79335000	0.165491	0.117658	0.0372631	0.045437	0.17035	0.128266	0.0213815	-0.0561239
TENM2	5	76485000	76515000	0.165422	0.0552826	0.0651277	0.0568343	0.222655	-0.147699	0.0455185	-0.115109
LOC105603781	1	12615000	12645000	0.165384	0.0416801	0.0444789	0.0181624	0.184209	-0.202608	-0.201748	-0.159837
LOC105603815	1	12615000	12645000	0.165384	0.0416801	0.0444789	0.0181624	0.184209	-0.202608	-0.201748	-0.159837
LOC105615450	6	34725000	34755000	0.165254	0.057389	0.215216	0.143055	0.153779	-0.0328866	0.0873537	-0.143586
MMRN1	6	34725000	34755000	0.165254	0.057389	0.215216	0.143055	0.153779	-0.0328866	0.0873537	-0.143586
C4H7orf60	4	55545000	55575000	0.16523	0.248433	0.105026	0.0415509	0.192904	0.283771	0.018023	-0.0995723
TTLL5	7	83940000	83970000	0.165177	0.0551183	0.238329	0.136934	0.356888	0.153884	0.10347	0.233385
NFKBIZ	1	164595000	164625000	0.165144	0.0330148	0.0503821	-0.0008365	0.315488	-0.0531876	0.00767965	-0.0437356
NXPE3	1	164595000	164625000	0.165144	0.0330148	0.0503821	-0.0008365	0.315488	-0.0531876	0.00767965	-0.0437356
LOC105602893	17	58530000	58560000	0.165094	0.0482513	0.0542649	0.0278735	0.426191	0.0172587	0.0899194	-0.157338
ERCC8	16	18450000	18480000	0.164931	0.03613	0.203679	0.02412	0.182665	-0.0800574	0.207175	-0.0329499
APOBEC3Z1	3	214500000	214530000	0.164861	0.0976815	0.198905	0.0636017	0.320464	0.285286	0.400193	0.252314
EPHA5	6	80835000	80865000	0.164743	0.0625028	0.0723016	0.0394131	0.166282	-0.0710684	0.0818552	0.0625257
ZNRF4	5	16410000	16440000	0.164536	0.0121697	0.0530139	-0.0104436	0.302168	-0.195935	0.0391584	-0.0606032
LOC101119415	14	62490000	62520000	0.164402	0.170843	0.0625286	0.003281	0.113744	-0.0421419	-0.121717	-0.136498
ZNF274	14	62490000	62520000	0.164402	0.170843	0.0625286	0.003281	0.113744	-0.0421419	-0.121717	-0.136498
ZNF544	14	62490000	62520000	0.164402	0.170843	0.0625286	0.003281	0.113744	-0.0421419	-0.121717	-0.136498
ALPK1	6	13320000	13350000	0.164155	0.117436	0.0437829	0.0774698	0.215331	0.156468	0.0350485	0.0104925
SEPT7	4	61335000	61365000	0.16415	0.119156	0.128261	0.0053773	0.215665	0.130241	0.0113102	-0.00480051
LMX1A	1	115350000	115380000	0.164131	0.0179793	0.167132	0.0425181	0.12735	-0.198768	0.0875572	-0.104097
HELQ	6	97800000	97830000	0.164114	0.152203	0.0956545	0.11303	0.264195	0.141847	0.064216	0.0979061
PTPN13	6	101295000	101325000	0.1641	0.0509342	0.0622172	0.0541805	0.124099	-0.102081	-0.03022	-0.0429133
IMMP2L	4	57300000	57330000	0.164048	0.0089487	0.0606243	0.0107961	0.164448	-0.0699383	-0.0373437	-0.0466206
RUNX1T1	9	84855000	84885000	0.163911	0.146184	0.053664	0.0349032	0.123027	0.00402171	0.00782681	-0.00213447
SPAG17	1	94680000	94710000	0.163896	0.0493493	0.0874377	0.0059012	0.332569	-0.0176547	0.0474226	-0.0811954
MACROD2	13	8520000	8550000	0.163757	0.114409	0.0461434	0.022649	0.162375	0.019011	-0.115961	-0.122915
UGGT1	2	116280000	116310000	0.16372	0.0771204	0.0395652	0.0631744	0.163631	-0.0621898	-0.158674	0.00486334
ARHGEF10L	2	247845000	247875000	0.163681	0.0927199	0.119622	0.0420807	0.194754	-0.092128	-0.0682885	-0.164008
LOC105611566	2	247845000	247875000	0.163681	0.0927199	0.119622	0.0420807	0.194754	-0.092128	-0.0682885	-0.164008
ADK	25	30060000	30090000	0.163651	0.0343262	0.0548515	0.0466213	0.274664	-0.0163727	-0.0637437	0.00129614
LOC105604997	25	30060000	30090000	0.163651	0.0343262	0.0548515	0.0466213	0.274664	-0.0163727	-0.0637437	0.00129614
CEP57L1	8	28125000	28155000	0.163632	0.0282303	0.0803913	0.0394187	0.287175	-0.0358737	0.151825	-0.0369327
LOC101117013	15	2790000	2820000	0.163562	0.0939115	0.22583	0.0472259	0.392164	0.226833	0.417049	-0.0736726
CSMD3	9	64665000	64695000	0.163492	0.0704917	0.135481	0.0660491	0.0994716	-0.0873181	-0.0216123	-0.0845081
UGGT1	2	116220000	116250000	0.163303	0.0653285	0.0270099	0.0757262	0.190526	0.0252641	0.0290029	0.048228
MYOZ3	5	59550000	59580000	0.163297	0.0929403	0.214451	0.0046757	0.249658	0.0202256	0.42523	-0.2214
RBM22	5	59550000	59580000	0.163297	0.0929403	0.214451	0.0046757	0.249658	0.0202256	0.42523	-0.2214
SYNPO	5	59550000	59580000	0.163297	0.0929403	0.214451	0.0046757	0.249658	0.0202256	0.42523	-0.2214
APPL2	3	173820000	173850000	0.163165	0.0071218	0.0555404	0.030104	0.378153	-0.113192	0.110786	-0.0807192
LOC105614793	3	173820000	173850000	0.163165	0.0071218	0.0555404	0.030104	0.378153	-0.113192	0.110786	-0.0807192
ARL13B	1	156780000	156810000	0.163004	0.0201358	0.0700115	0.082861	0.214537	-0.101036	-0.0947963	-0.100465
PROS1	1	156780000	156810000	0.163004	0.0201358	0.0700115	0.082861	0.214537	-0.101036	-0.0947963	-0.100465
LOC101105206	1	1305000	1335000	0.16298	0.0767096	0.0818519	0.0931132	0.336067	0.164267	0.0603878	-0.00692806
LOC101105463	1	1305000	1335000	0.16298	0.0767096	0.0818519	0.0931132	0.336067	0.164267	0.0603878	-0.00692806
LOC105611996	1	1305000	1335000	0.16298	0.0767096	0.0818519	0.0931132	0.336067	0.164267	0.0603878	-0.00692806
LOC105611997	1	1305000	1335000	0.16298	0.0767096	0.0818519	0.0931132	0.336067	0.164267	0.0603878	-0.00692806
LOC105609621	2	158775000	158805000	0.162968	0.0026082	0.0349528	0.0181836	0.204613	-0.177491	-0.153066	-0.0939995
LYPD6	2	158775000	158805000	0.162968	0.0026082	0.0349528	0.0181836	0.204613	-0.177491	-0.153066	-0.0939995
LOC105609183	2	163530000	163560000	0.162954	0.0232381	0.0967751	0.005793	0.106832	-0.127166	0.0145711	-0.105834
LOC105603719	20	18525000	18555000	0.162947	0.0019111	0.0312599	0.0352974	0.224503	-0.0126143	0.00772818	0.0646131
SUPT3H	20	18525000	18555000	0.162947	0.0019111	0.0312599	0.0352974	0.224503	-0.0126143	0.00772818	0.0646131
PMFBP1	14	38250000	38280000	0.162912	0.318173	0.217061	0.0243238	0.249242	0.699699	0.370084	0.0868692
LOC105613186	6	70275000	70305000	0.162894	0.237864	0.165297	0.0077695	0.0984989	0.347299	0.0438904	0.0166677
LOC105612697	5	21165000	21195000	0.162855	0.0987117	0.164163	0.0425964	0.201547	0.0889953	0.142698	-0.0778964
TTC32	3	27510000	27540000	0.162796	0.10957	0.0924601	0.0028756	0.0880284	-0.137249	-0.0961097	-0.13734
CEP57L1	8	28140000	28170000	0.162785	0.0242841	0.0858552	0.0427922	0.119281	-0.16446	0.0631469	-0.174103
SESN1	8	28140000	28170000	0.162785	0.0242841	0.0858552	0.0427922	0.119281	-0.16446	0.0631469	-0.174103
LTBP1	3	90750000	90780000	0.16278	0.0764522	0.111739	-0.0256081	0.173938	0.168331	0.126141	-0.0680474
ARHGEF5	4	106965000	106995000	0.162665	0.0629976	0.0921819	0.0282583	0.0870391	-0.0703411	0.00204415	-0.0968606
LOC101105567	4	106965000	106995000	0.162665	0.0629976	0.0921819	0.0282583	0.0870391	-0.0703411	0.00204415	-0.0968606
DKK2	6	18405000	18435000	0.162532	0.0339916	0.0610514	0.127496	0.178935	-0.052783	0.00033202	-0.00295314
LOC105615416	6	18405000	18435000	0.162532	0.0339916	0.0610514	0.127496	0.178935	-0.052783	0.00033202	-0.00295314
SHISA6	11	29655000	29685000	0.162525	0.155537	0.161875	0.0311821	0.23315	0.0693005	0.171768	0.068419
CACNA1A	5	10485000	10515000	0.1625	0.135564	0.0850602	0.0330597	0.317065	0.282618	0.162658	-0.0775934
IER2	5	10485000	10515000	0.1625	0.135564	0.0850602	0.0330597	0.317065	0.282618	0.162658	-0.0775934
LOC101103232	5	10485000	10515000	0.1625	0.135564	0.0850602	0.0330597	0.317065	0.282618	0.162658	-0.0775934
LOC105610486	5	10485000	10515000	0.1625	0.135564	0.0850602	0.0330597	0.317065	0.282618	0.162658	-0.0775934
DKK2	6	18390000	18420000	0.162388	0.0364986	0.0435266	0.0945801	0.174892	-0.215364	-0.0824532	-0.292228
LOC105615416	6	18390000	18420000	0.162388	0.0364986	0.0435266	0.0945801	0.174892	-0.215364	-0.0824532	-0.292228
SLC4A10	2	146835000	146865000	0.162267	0.124806	0.142092	0.0833281	0.126366	0.091652	-0.249492	-0.255154
LOC105614683	3	104055000	104085000	0.16215	0.0324605	0.162472	0.0502418	0.421901	0.23003	0.451866	0.0891888
STARD7	3	104055000	104085000	0.16215	0.0324605	0.162472	0.0502418	0.421901	0.23003	0.451866	0.0891888
TENM2	5	76455000	76485000	0.162055	0.0078463	0.136802	0.0624046	0.264841	0.0255887	0.246499	0.0659204
LOC105603993	21	12585000	12615000	0.162017	0.0310417	0.0524469	0.0117157	0.477895	0.129802	-0.0832726	-0.0550116
NXPE3	1	164580000	164610000	0.161977	0.0477088	0.0691728	0.0077393	0.173693	-0.0719302	-0.0295182	-0.13109
EPS8L1	14	59580000	59610000	0.161953	0.20175	0.204179	0.0306102	0.457767	0.510874	0.517326	0.00780526
PPP1R12C	14	59580000	59610000	0.161953	0.20175	0.204179	0.0306102	0.457767	0.510874	0.517326	0.00780526
RDH13	14	59580000	59610000	0.161953	0.20175	0.204179	0.0306102	0.457767	0.510874	0.517326	0.00780526
TMTC2	3	118980000	119010000	0.1619	0.133685	0.138657	0.0169602	0.161423	0.0563575	-0.0126354	-0.146051
LOC101116729	6	84105000	84135000	0.161767	0.0398793	0.0882951	0.0116774	0.154251	0.050548	0.033858	-0.00967377
ADAM10	7	48660000	48690000	0.161709	0.0435157	0.127064	0.0121451	0.201872	-0.0875442	-0.0296719	-0.0896602
LOC101118132	15	77430000	77460000	0.161686	0.0208676	0.0608386	0.027089	0.137352	-0.226876	-0.140762	-0.192617
LOC101118383	15	77430000	77460000	0.161686	0.0208676	0.0608386	0.027089	0.137352	-0.226876	-0.140762	-0.192617
LOC101118639	15	77430000	77460000	0.161686	0.0208676	0.0608386	0.027089	0.137352	-0.226876	-0.140762	-0.192617
LOC101118898	15	77430000	77460000	0.161686	0.0208676	0.0608386	0.027089	0.137352	-0.226876	-0.140762	-0.192617
MCTP1	5	91470000	91500000	0.161643	0.0098736	0.0549007	-0.0115304	0.162982	-0.0719125	-0.0123594	-0.0705227
LOC105606674	4	75975000	76005000	0.161603	0.0587194	0.0372393	0.0138807	0.269404	0.124162	-0.0461314	-0.149299
MVB12B	3	9630000	9660000	0.161521	0.0323605	0.0696823	0.0451949	0.0830693	-0.102353	-0.101768	-0.0137811
IGSF23	14	51465000	51495000	0.161513	0.13489	0.148606	-0.0036953	0.226142	0.0870007	0.0886752	-0.0971211
PVR	14	51465000	51495000	0.161513	0.13489	0.148606	-0.0036953	0.226142	0.0870007	0.0886752	-0.0971211
ZNF300	5	59775000	59805000	0.161306	0.0216066	0.0112898	-0.0100812	0.215958	0.043648	0.0356891	-0.108508
ALDH3A2	11	33495000	33525000	0.161135	0.0520016	0.0012445	0.0343827	0.154468	0.0171488	-0.115721	-0.0308849
ANKMY1	1	1005000	1035000	0.161079	0.0965784	0.163357	0.0678519	0.156326	-0.137731	-0.00439048	-0.185465
CCDC93	2	182040000	182070000	0.160947	0.136842	0.251836	0.0090597	0.0889957	-0.0943301	0.203313	-0.024562
MCF2L2	1	201930000	201960000	0.160846	0.118016	0.073796	0.0001976	0.249976	0.300897	0.180647	-0.011971
PHTF2	4	43380000	43410000	0.160816	0.0031602	0.077788	0.0859802	0.395322	0.0166913	0.131836	0.115365
EPB41	2	237465000	237495000	0.160757	0.0485796	0.068136	0.0615137	0.15359	-0.0380465	-0.037898	-0.00483189
EIF4EBP2	25	26460000	26490000	0.160685	0.0369092	0.0169871	0.0377519	0.124264	-0.124604	-0.120458	-0.118543
LOC105604973	25	26460000	26490000	0.160685	0.0369092	0.0169871	0.0377519	0.124264	-0.124604	-0.120458	-0.118543
NODAL	25	26460000	26490000	0.160685	0.0369092	0.0169871	0.0377519	0.124264	-0.124604	-0.120458	-0.118543
PALD1	25	26460000	26490000	0.160685	0.0369092	0.0169871	0.0377519	0.124264	-0.124604	-0.120458	-0.118543
LOC101112479	5	8670000	8700000	0.160608	0.108589	0.0903512	0.0856555	0.105521	-0.00722477	-0.184163	-0.122053
LOC101112979	5	8670000	8700000	0.160608	0.108589	0.0903512	0.0856555	0.105521	-0.00722477	-0.184163	-0.122053
FAM107B	13	28290000	28320000	0.160604	0.172173	0.172941	0.0427862	0.149907	-0.0844756	0.0447575	-0.121111
LOC105616681	13	28290000	28320000	0.160604	0.172173	0.172941	0.0427862	0.149907	-0.0844756	0.0447575	-0.121111
LOC105616682	13	28290000	28320000	0.160604	0.172173	0.172941	0.0427862	0.149907	-0.0844756	0.0447575	-0.121111
BPHL	20	49470000	49500000	0.160578	0.0926763	0.0734352	0.0239437	0.276845	0.100421	0.0117446	-0.00691136
RIPK1	20	49470000	49500000	0.160578	0.0926763	0.0734352	0.0239437	0.276845	0.100421	0.0117446	-0.00691136
LOC101116053	5	8955000	8985000	0.160447	0.0825408	0.0667339	0.0195804	0.146031	0.0329563	0.0611027	-0.0167814
PAQR5	7	15975000	16005000	0.16023	0.0180325	0.172374	0.0328797	0.247713	0.000146171	0.474862	-0.0330359
LOC105607491	2	137910000	137940000	0.160188	0.0424051	0.113189	0.0719282	0.223652	-0.0783582	0.0640805	-0.306746
MYO3B	2	137910000	137940000	0.160188	0.0424051	0.113189	0.0719282	0.223652	-0.0783582	0.0640805	-0.306746
RNF2	12	64170000	64200000	0.160118	0.0202047	0.108518	0.0460069	0.0932177	-0.137792	0.162643	-0.0645246
PTPRD	2	76785000	76815000	0.16002	0.0418207	0.0848098	0.0439907	0.192085	0.00349984	0.0631711	0.116246
MKRN3	18	255000	285000	0.160015	0.0529539	0.0706524	0.0594901	0.131493	-0.167884	-0.0841523	-0.147395
CCR4	19	7215000	7245000	0.159932	0.0834285	0.153519	0.0294701	0.114006	-0.183497	-0.0494794	-0.140446
STAM2	2	156210000	156240000	0.159924	0.125652	0.078377	0.0242438	0.203706	-0.0633476	0.0525925	-0.0757379
PIK3AP1	22	17160000	17190000	0.159887	0.0248837	0.075314	-0.0110656	0.0810397	-0.06479	-0.0365114	-0.107676
SORCS2	6	113445000	113475000	0.15987	0.0338972	0.107933	0.0589557	0.170794	-0.0884566	-0.008992	-0.126267
C13H20orf202	13	59205000	59235000	0.159736	0.0002827	-0.0077916	-0.0061779	0.147391	0.16074	0.00683462	0.00305117
LOC101106959	13	59205000	59235000	0.159736	0.0002827	-0.0077916	-0.0061779	0.147391	0.16074	0.00683462	0.00305117
RAD21L1	13	59205000	59235000	0.159736	0.0002827	-0.0077916	-0.0061779	0.147391	0.16074	0.00683462	0.00305117
TMEM74B	13	59205000	59235000	0.159736	0.0002827	-0.0077916	-0.0061779	0.147391	0.16074	0.00683462	0.00305117
INTU	17	29760000	29790000	0.159505	0.0840241	0.172727	0.0475505	0.117105	0.0418037	0.126996	-0.183212
CELSR1	3	220815000	220845000	0.159473	0.0916579	0.163147	0.0717711	0.0757815	0.0443509	-0.0569597	-0.0862068
LOC101110834	3	220815000	220845000	0.159473	0.0916579	0.163147	0.0717711	0.0757815	0.0443509	-0.0569597	-0.0862068
LOC105614885	3	220815000	220845000	0.159473	0.0916579	0.163147	0.0717711	0.0757815	0.0443509	-0.0569597	-0.0862068
LOC101112712	3	13230000	13260000	0.159326	0.0631511	0.0535334	0.021077	0.197861	-0.0706554	-0.0469372	-0.122007
LOC101102226	3	137610000	137640000	0.159321	0.0428927	0.0940541	0.014938	0.156051	-0.0447371	-0.0694724	-0.173171
LOC101102472	3	137610000	137640000	0.159321	0.0428927	0.0940541	0.014938	0.156051	-0.0447371	-0.0694724	-0.173171
LOC101102718	3	137610000	137640000	0.159321	0.0428927	0.0940541	0.014938	0.156051	-0.0447371	-0.0694724	-0.173171
TM9SF3	22	17115000	17145000	0.159272	0.0243508	0.243851	0.0142927	0.204248	-0.0177526	0.477389	-0.00756826
AIFM3	17	71595000	71625000	0.159248	0.0524875	0.0178383	0.151232	0.0876138	0.0441856	-0.123222	0.163706
LOC101118562	17	71595000	71625000	0.159248	0.0524875	0.0178383	0.151232	0.0876138	0.0441856	-0.123222	0.163706
LOC105602963	17	71595000	71625000	0.159248	0.0524875	0.0178383	0.151232	0.0876138	0.0441856	-0.123222	0.163706
P2RX6	17	71595000	71625000	0.159248	0.0524875	0.0178383	0.151232	0.0876138	0.0441856	-0.123222	0.163706
SLC7A4	17	71595000	71625000	0.159248	0.0524875	0.0178383	0.151232	0.0876138	0.0441856	-0.123222	0.163706
TUBA3E	17	71595000	71625000	0.159248	0.0524875	0.0178383	0.151232	0.0876138	0.0441856	-0.123222	0.163706
SAP130	2	116325000	116355000	0.159244	0.0647498	0.0866601	0.0766848	0.12243	-0.0900523	-0.0689883	0.0447261
CYP2E1	22	50700000	50730000	0.159214	0.14942	0.0559155	0.0250706	0.186124	-0.521317	-0.0545081	-0.210812
HDHD2	23	46995000	47025000	0.159153	0.0119367	0.0494608	0.0176724	0.109808	-0.0659328	-0.0462052	-0.0555863
JAK1	1	40080000	40110000	0.158999	0.0257283	0.0977574	0.0173975	0.302908	-0.226438	0.111512	-0.158387
GPCPD1	13	46995000	47025000	0.158892	0.149301	0.151669	0.117821	0.419228	0.440294	0.349918	0.198899
LOC105616714	13	46995000	47025000	0.158892	0.149301	0.151669	0.117821	0.419228	0.440294	0.349918	0.198899
PDE4B	1	41535000	41565000	0.158828	0.0676028	-0.0028504	0.0159569	0.374997	-0.0495921	-0.153233	-0.0154569
STARD13	10	27990000	28020000	0.158755	0.0961783	0.301404	0.0481165	0.197496	-0.0696075	0.567173	-0.0675588
LOC101118639	15	77460000	77490000	0.158665	0.0516138	0.0302873	0.0294243	0.329216	-0.141118	-0.0369523	-0.134059
LOC101118898	15	77460000	77490000	0.158665	0.0516138	0.0302873	0.0294243	0.329216	-0.141118	-0.0369523	-0.134059
LOC101119160	15	77460000	77490000	0.158665	0.0516138	0.0302873	0.0294243	0.329216	-0.141118	-0.0369523	-0.134059
ITGA6	2	136200000	136230000	0.158655	0.151973	0.0490876	-0.0004072	0.291735	0.240171	0.0242726	-0.118973
PDK1	2	136200000	136230000	0.158655	0.151973	0.0490876	-0.0004072	0.291735	0.240171	0.0242726	-0.118973
MITF	19	31800000	31830000	0.158641	0.1102	0.0076662	0.0780666	0.230274	0.290545	-0.0913767	0.118276
APOBEC3F	3	214545000	214575000	0.15856	0.0312296	0.0911971	0.0054507	0.357625	0.0762508	0.223297	-0.0161735
CBX7	3	214545000	214575000	0.15856	0.0312296	0.0911971	0.0054507	0.357625	0.0762508	0.223297	-0.0161735
LOC105606573	4	64320000	64350000	0.158521	0.087149	0.0902425	0.0027885	0.166823	0.114547	-0.046991	0.00626961
PDE1C	4	64320000	64350000	0.158521	0.087149	0.0902425	0.0027885	0.166823	0.114547	-0.046991	0.00626961
GBE1	1	147705000	147735000	0.158423	0.0382289	0.0401734	0.0522976	0.159529	-0.164515	-0.0958029	-0.128293
ADK	25	30120000	30150000	0.158371	0.0280044	0.0629108	0.0708071	0.301991	-0.0554555	-0.100266	-0.162412
MTDH	9	79170000	79200000	0.158338	0.0183984	0.0667555	0.010847	0.100945	-0.0522459	-0.048045	0.0128867
LOC101112372	24	40575000	40605000	0.158275	0.24374	0.114701	0.0661983	0.090534	0.198047	-0.0148395	-0.00906534
LOC105604827	24	40575000	40605000	0.158275	0.24374	0.114701	0.0661983	0.090534	0.198047	-0.0148395	-0.00906534
TTYH3	24	40575000	40605000	0.158275	0.24374	0.114701	0.0661983	0.090534	0.198047	-0.0148395	-0.00906534
KIF17	2	244800000	244830000	0.158226	0.0299006	0.113323	0.0380629	0.293397	-0.124007	0.150999	-0.051896
SH2D5	2	244800000	244830000	0.158226	0.0299006	0.113323	0.0380629	0.293397	-0.124007	0.150999	-0.051896
HIAT1	1	76575000	76605000	0.158195	0.0961868	0.0412413	0.0214133	0.189192	0.0214948	-0.0736092	-0.0384801
SLC35A3	1	76575000	76605000	0.158195	0.0961868	0.0412413	0.0214133	0.189192	0.0214948	-0.0736092	-0.0384801
LOC105611533	10	27150000	27180000	0.157935	0.0848022	0.12846	0.0251437	0.139197	-0.106077	-0.164872	-0.322859
KRT26	11	40545000	40575000	0.157826	0.0630773	0.0792641	0.0135329	0.0747077	-0.068572	0.0378406	-0.0851203
KRT27	11	40545000	40575000	0.157826	0.0630773	0.0792641	0.0135329	0.0747077	-0.068572	0.0378406	-0.0851203
KRT28	11	40545000	40575000	0.157826	0.0630773	0.0792641	0.0135329	0.0747077	-0.068572	0.0378406	-0.0851203
LOC105610158	11	40545000	40575000	0.157826	0.0630773	0.0792641	0.0135329	0.0747077	-0.068572	0.0378406	-0.0851203
LOC105615307	5	72105000	72135000	0.157788	0.0873463	0.0614527	0.0524265	0.352193	0.0166897	-0.0422635	-0.01726
LOC101121820	1	34530000	34560000	0.157736	0.0866532	0.117899	0.103373	0.181493	0.0904138	0.0440062	0.0548187
LOC101121607	7	78930000	78960000	0.157645	-0.0099133	0.0455205	0.0358752	0.124458	-0.16828	-0.148182	-0.176109
SYNJ2BP	7	78930000	78960000	0.157645	-0.0099133	0.0455205	0.0358752	0.124458	-0.16828	-0.148182	-0.176109
LOC105613697	5	72090000	72120000	0.157622	0.0940932	0.0770397	0.0553203	0.206143	0.0563075	0.0151348	0.00396874
LOC105615307	5	72090000	72120000	0.157622	0.0940932	0.0770397	0.0553203	0.206143	0.0563075	0.0151348	0.00396874
LRRK2	3	146775000	146805000	0.157537	0.0223377	0.0270883	-0.002734	0.17102	-0.131712	-0.140904	-0.0537746
RFX4	3	175110000	175140000	0.15749	0.130257	0.136078	0.0375061	0.157601	0.0492068	0.057965	-0.114882
RIC8B	3	175110000	175140000	0.15749	0.130257	0.136078	0.0375061	0.157601	0.0492068	0.057965	-0.114882
C7H14orf169	7	81840000	81870000	0.157486	0.0223275	0.0773232	0.0036438	0.106828	-0.0787931	-0.108505	-0.120216
HEATR4	7	81840000	81870000	0.157486	0.0223275	0.0773232	0.0036438	0.106828	-0.0787931	-0.108505	-0.120216
MVB12B	3	9660000	9690000	0.157411	0.0380123	0.0527095	0.052463	0.113821	-0.0403439	-0.0139398	-0.00859694
THNSL2	3	58740000	58770000	0.157401	0.0099512	0.079927	0.0234182	0.284893	-0.0457489	0.0957751	-0.12305
CCNC	8	37380000	37410000	0.157362	0.00682	0.0812939	0.0054959	0.214879	-0.088121	0.0303036	-0.0987456
TSTD3	8	37380000	37410000	0.157362	0.00682	0.0812939	0.0054959	0.214879	-0.088121	0.0303036	-0.0987456
USP45	8	37380000	37410000	0.157362	0.00682	0.0812939	0.0054959	0.214879	-0.088121	0.0303036	-0.0987456
LOC105613555	4	29700000	29730000	0.15733	0.0301501	0.0193337	0.0209254	0.12241	-0.0522717	-0.0331755	-0.0254602
LOC105608460	2	98985000	99015000	0.157203	0.0502323	0.131004	0.0792985	0.23608	0.0181182	0.271434	-0.0281818
ANK3	25	15630000	15660000	0.157171	0.0371708	0.0737771	0.0627092	0.126612	-0.094434	-0.059476	-0.0591246
FAM185A	4	44130000	44160000	0.15716	0.0385339	0.209002	0.0187048	0.180489	-0.120975	0.284304	-0.223689
FBXL13	4	44130000	44160000	0.15716	0.0385339	0.209002	0.0187048	0.180489	-0.120975	0.284304	-0.223689
LOC105615732	1	101955000	101985000	0.157133	0.0787618	0.0627669	0.0073057	0.292414	0.0212339	-0.113809	-0.0134226
LOC105606721	5	59640000	59670000	0.157048	0.121385	0.202138	0.0086597	0.373003	0.192716	0.432608	-0.226396
SMIM3	5	59640000	59670000	0.157048	0.121385	0.202138	0.0086597	0.373003	0.192716	0.432608	-0.226396
ADCYAP1	23	36060000	36090000	0.157034	0.13188	0.306431	-0.004054	0.107808	0.0267573	0.277101	-0.065749
ANKS1B	3	167970000	168000000	0.156948	0.0381495	0.064136	0.0508035	0.0731324	-0.14017	-0.0797329	-0.0773925
CHCHD1	25	29550000	29580000	0.156856	0.0482232	0.0456465	0.0211521	0.298246	-0.0663827	-0.0368101	-0.110573
FUT11	25	29550000	29580000	0.156856	0.0482232	0.0456465	0.0211521	0.298246	-0.0663827	-0.0368101	-0.110573
LOC105604994	25	29550000	29580000	0.156856	0.0482232	0.0456465	0.0211521	0.298246	-0.0663827	-0.0368101	-0.110573
NDST2	25	29550000	29580000	0.156856	0.0482232	0.0456465	0.0211521	0.298246	-0.0663827	-0.0368101	-0.110573
SEC24C	25	29550000	29580000	0.156856	0.0482232	0.0456465	0.0211521	0.298246	-0.0663827	-0.0368101	-0.110573
ZSWIM8	25	29550000	29580000	0.156856	0.0482232	0.0456465	0.0211521	0.298246	-0.0663827	-0.0368101	-0.110573
KIT	6	70230000	70260000	0.156846	0.0941617	0.0845194	0.0538286	0.111821	-0.00961326	-0.109455	-0.0384125
TDP1	7	98565000	98595000	0.156842	0.0652099	0.109847	0.0463934	0.122829	-0.0251051	-0.0407418	-0.0703518
DEPDC1B	16	18585000	18615000	0.1568	0.0821251	0.110124	0.0005528	0.410258	0.0815854	0.184561	-0.0459416
ELOVL7	16	18585000	18615000	0.1568	0.0821251	0.110124	0.0005528	0.410258	0.0815854	0.184561	-0.0459416
RABGAP1L	12	53640000	53670000	0.1567	-0.0008952	0.155071	0.0725097	0.200405	-0.133549	0.0951707	-0.0461852
TBCK	6	19110000	19140000	0.156463	0.1719	0.135917	0.0650701	0.183084	0.229781	0.235784	-0.043217
LOC101123612	2	46755000	46785000	0.156338	0.101852	0.0666711	0.0323552	0.0850844	-0.0774559	-0.158937	-0.117558
DCAF8	1	109590000	109620000	0.156291	0.0687409	0.0635861	0.0860251	0.182744	-0.0489823	-0.103853	0.0895341
LOC101114669	1	216660000	216690000	0.156267	0.0063677	0.0817506	0.0480964	0.346724	-0.119573	-0.11288	0.0200356
CEBPZ	3	86775000	86805000	0.156175	-0.0100958	0.0699951	0.018595	0.104072	-0.150889	0.087749	-0.12275
NDUFAF7	3	86775000	86805000	0.156175	-0.0100958	0.0699951	0.018595	0.104072	-0.150889	0.087749	-0.12275
PRKD3	3	86775000	86805000	0.156175	-0.0100958	0.0699951	0.018595	0.104072	-0.150889	0.087749	-0.12275
KCNJ4	3	214110000	214140000	0.156028	0.0949254	0.124128	0.0459565	0.104578	0.0409882	0.0399501	-0.194864
KDELR3	3	214110000	214140000	0.156028	0.0949254	0.124128	0.0459565	0.104578	0.0409882	0.0399501	-0.194864
IMMP2L	4	57315000	57345000	0.155814	0.0118142	0.0596664	0.0055255	0.331394	-0.0342342	-0.0790709	-0.0443328
LOC105613955	9	53445000	53475000	0.155799	0.0904879	0.131402	0.0391386	0.0765014	-0.144377	-0.00831585	-0.0608538
DAXX	20	7590000	7620000	0.155778	0.0307567	0.0152354	0.0517961	0.144156	-0.0552535	-0.0906697	-0.0656315
TAPBP	20	7590000	7620000	0.155778	0.0307567	0.0152354	0.0517961	0.144156	-0.0552535	-0.0906697	-0.0656315
ZBTB22	20	7590000	7620000	0.155778	0.0307567	0.0152354	0.0517961	0.144156	-0.0552535	-0.0906697	-0.0656315
LOC105606724	5	60075000	60105000	0.155745	0.153724	0.130546	0.0188093	0.318211	0.197205	-0.0982518	-0.173587
SLC36A2	5	60075000	60105000	0.155745	0.153724	0.130546	0.0188093	0.318211	0.197205	-0.0982518	-0.173587
SLC36A3	5	60075000	60105000	0.155745	0.153724	0.130546	0.0188093	0.318211	0.197205	-0.0982518	-0.173587
ITPRIPL1	3	103965000	103995000	0.155731	0.0354356	0.0873848	0.0817113	0.314997	0.0375558	0.178491	-0.0226878
NCAPH	3	103965000	103995000	0.155731	0.0354356	0.0873848	0.0817113	0.314997	0.0375558	0.178491	-0.0226878
SNRNP200	3	103965000	103995000	0.155731	0.0354356	0.0873848	0.0817113	0.314997	0.0375558	0.178491	-0.0226878
CIAO1	3	103995000	104025000	0.155729	0.0357138	0.0991049	0.0463878	0.257245	0.0807547	0.134951	-0.030146
SNRNP200	3	103995000	104025000	0.155729	0.0357138	0.0991049	0.0463878	0.257245	0.0807547	0.134951	-0.030146
TMEM127	3	103995000	104025000	0.155729	0.0357138	0.0991049	0.0463878	0.257245	0.0807547	0.134951	-0.030146
LOC105614867	1	66150000	66180000	0.155689	0.159219	0.0521896	-0.0026872	0.194382	0.208487	-0.0258297	-0.0494424
LRRC8B	1	66150000	66180000	0.155689	0.159219	0.0521896	-0.0026872	0.194382	0.208487	-0.0258297	-0.0494424
EPHA5	6	80775000	80805000	0.155671	0.133015	0.136761	0.100664	0.167379	0.016338	0.109898	0.0223633
AKT2	14	48780000	48810000	0.155657	0.112105	0.180548	0.0093125	0.0951472	0.149741	0.203484	-0.012432
LOC105605025	25	34515000	34545000	0.155607	0.0030141	0.0091603	0.0130223	0.0833109	-0.118501	-0.167798	-0.16118
CACHD1	1	39555000	39585000	0.155557	0.0518237	0.0607791	0.0044649	0.198776	-0.155548	-0.136659	0.0208797
FBN2	5	23145000	23175000	0.155417	0.0535398	0.254244	0.0952702	0.207887	-0.133744	0.498159	-0.125224
LOC105616594	12	75285000	75315000	0.155414	0.122057	0.0691567	0.0058475	0.0955391	0.134052	-0.126596	-0.155483
NEK7	12	75285000	75315000	0.155414	0.122057	0.0691567	0.0058475	0.0955391	0.134052	-0.126596	-0.155483
DPP10	2	179910000	179940000	0.155407	0.0288834	0.188804	0.0902446	0.274123	-0.0462086	0.394259	0.113621
TRHDE	3	108465000	108495000	0.15538	0.189658	0.201923	0.0062332	0.0965289	0.172376	0.207208	0.00191393
KLHL14	23	24645000	24675000	0.155376	0.0746466	0.0343101	0.0510742	0.139	-0.163188	-0.172634	-0.121363
LOC105609136	12	43320000	43350000	0.155296	-6.51e-05	0.0139643	-0.005016	0.0995839	-0.107419	-0.123037	-0.103413
CFAP126	1	110910000	110940000	0.155219	0.022583	0.10999	0.0337602	0.273244	-0.0854472	0.0826725	-0.0670671
ACSBG2	5	15885000	15915000	0.155141	0.117441	0.0843311	0.0396846	0.220988	0.194544	0.0926313	-0.0466887
LOC105608460	2	99075000	99105000	0.155109	0.0467268	0.0597777	0.0554867	0.150924	0.0622737	0.057677	-0.00648556
SPTBN1	3	69360000	69390000	0.154963	0.0460981	0.109085	-0.015438	0.587338	0.244876	0.258992	0.00181333
LOC105614802	3	177225000	177255000	0.154931	0.0510385	0.0799524	-0.0058786	0.521811	0.0440816	0.120962	-0.0217895
CNFN	14	49950000	49980000	0.154897	0.167864	0.126011	0.013662	0.0907402	0	-0.0815258	-0.0368082
LIPE	14	49950000	49980000	0.154897	0.167864	0.126011	0.013662	0.0907402	0	-0.0815258	-0.0368082
MEGF8	14	49950000	49980000	0.154897	0.167864	0.126011	0.013662	0.0907402	0	-0.0815258	-0.0368082
KIAA0368	2	12000000	12030000	0.154879	0.0037945	0.092006	0.0252076	0.104872	-0.124431	0.0012577	-0.0833525
MEI4	8	4665000	4695000	0.154848	0.0031892	0.0701719	0.038287	0.0881189	0.0543624	0.0519758	0.095507
NAA60	24	2850000	2880000	0.154735	0.195138	0.0221637	0.0390521	0.100204	0.0833307	-0.0908573	0.026061
ZNF174	24	2850000	2880000	0.154735	0.195138	0.0221637	0.0390521	0.100204	0.0833307	-0.0908573	0.026061
MCTP1	5	91500000	91530000	0.154694	0.0280104	0.0153766	-0.0122796	0.0814757	-0.237069	-0.155158	-0.238641
C6H4orf32	6	13440000	13470000	0.154583	0.0961463	0.0875003	0.0647566	0.208534	0.140319	-0.133028	-0.107896
LOC101105883	2	89070000	89100000	0.154551	0.184212	0.166781	0.110956	0.212711	0.22933	-0.303881	-0.259166
LOC105601956	2	89070000	89100000	0.154551	0.184212	0.166781	0.110956	0.212711	0.22933	-0.303881	-0.259166
LOC105608311	2	89070000	89100000	0.154551	0.184212	0.166781	0.110956	0.212711	0.22933	-0.303881	-0.259166
ARHGEF4	2	113550000	113580000	0.154419	0.10625	0.122989	0.233314	0.469776	0.138054	0.163489	-0.0454597
LOC101115838	1	42990000	43020000	0.154337	0.110457	0.0355189	0.0027347	0.120354	-0.0264974	-0.10095	-0.0832998
LOC101121854	5	13650000	13680000	0.154173	0.0759204	0.0884449	0.0328687	0.182732	-0.0957794	-0.0128548	-0.0404413
LOC105609438	5	13650000	13680000	0.154173	0.0759204	0.0884449	0.0328687	0.182732	-0.0957794	-0.0128548	-0.0404413
ZNF557	5	13650000	13680000	0.154173	0.0759204	0.0884449	0.0328687	0.182732	-0.0957794	-0.0128548	-0.0404413
LOC105610970	7	61185000	61215000	0.154111	0.0843431	0.0564814	0.0151106	0.28293	-0.0223931	-0.0903343	-0.163488
STX18	6	104175000	104205000	0.154081	0.0467207	0.0688974	0.0021539	0.135228	0.0644658	0.0100507	-0.0808787
LOC105603089	1	204660000	204690000	0.154061	0.0646617	0.0834105	0.0528236	0.348245	0.0617239	-0.0179295	0.113785
ATG7	19	55305000	55335000	0.15393	0.0931528	0.0377968	0.0363544	0.235869	0.153109	0.0444423	0.137892
LOC105606721	5	59655000	59685000	0.153909	0.116103	0.179578	7.95e-05	0.38859	0.213324	0.444784	-0.175895
SMIM3	5	59655000	59685000	0.153909	0.116103	0.179578	7.95e-05	0.38859	0.213324	0.444784	-0.175895
ZNF804A	2	123795000	123825000	0.15385	0.0756143	0.146378	0.181502	0.491666	0.290328	0.142544	0.412083
FAM81A	7	47895000	47925000	0.153679	0.1412	0.116235	0.0379411	0.172841	0.0330648	0.240565	-0.190588
TRHDE	3	108540000	108570000	0.153475	0.113765	0.15535	0.01019	0.108141	0.0583152	0.0988245	-0.0388665
LTBP1	3	90765000	90795000	0.153453	0.0816764	0.099323	0.0025596	0.20531	0.171992	0.170241	-0.0602072
RPF2	8	26430000	26460000	0.153339	0.143813	0.182347	0.0127259	0.143103	0.276303	0.460965	0.110648
LOC105604915	25	7500000	7530000	0.153317	0.0376315	0.412005	0.0439503	0.0732301	-0.135941	0.0267182	-0.14845
RABGAP1L	12	53655000	53685000	0.153304	-0.0055561	0.149402	0.0508082	0.116547	-0.164799	0.0413888	-0.116195
MAML3	17	17655000	17685000	0.153202	0.0225672	0.141891	0.0197964	0.118172	-0.00962126	0.250098	-0.171895
MEGF10	5	24270000	24300000	0.153128	-0.0007439	0.06902	0.0401861	0.115236	-0.0323255	-0.0402463	-0.0718793
LOC101107521	5	36540000	36570000	0.153096	0.0911245	0.0350291	0.0225029	0.144922	0.10453	-0.00866535	0.0951247
LOC105614869	3	214005000	214035000	0.153047	0.109031	0.04361	-0.0102527	0.487913	0.247942	0.126476	-0.0513522
TMEM184B	3	214005000	214035000	0.153047	0.109031	0.04361	-0.0102527	0.487913	0.247942	0.126476	-0.0513522
LOC105614877	3	218085000	218115000	0.153037	0.0077805	0.0314541	0.0030563	0.135543	-0.0482632	-0.112991	-0.138585
SCUBE1	3	218085000	218115000	0.153037	0.0077805	0.0314541	0.0030563	0.135543	-0.0482632	-0.112991	-0.138585
EPS8L1	14	59565000	59595000	0.152925	0.173117	0.191081	0.0288054	0.134026	0.164073	0.17356	-0.124325
PPP1R12C	14	59565000	59595000	0.152925	0.173117	0.191081	0.0288054	0.134026	0.164073	0.17356	-0.124325
TNNT1	14	59565000	59595000	0.152925	0.173117	0.191081	0.0288054	0.134026	0.164073	0.17356	-0.124325
LOC101121373	15	49050000	49080000	0.152878	-0.0004127	0.0008781	0.0286404	0.243203	-0.0234301	-0.097754	-0.0543959
LOC101121627	15	49050000	49080000	0.152878	-0.0004127	0.0008781	0.0286404	0.243203	-0.0234301	-0.097754	-0.0543959
ZNF300	5	59760000	59790000	0.152834	0.0299015	0.0394072	0.0030489	0.322451	0.126956	0.164769	0.020917
DAB1	1	31365000	31395000	0.152765	0.0251054	0.0078452	-0.0048376	0.452312	0.0764323	-0.0415989	-0.0180924
LOC105612749	9	25950000	25980000	0.152654	0.0599678	0.0497463	0.0084866	0.472291	-0.110789	-0.046273	0.0333607
GHR	16	31950000	31980000	0.152601	0.0139244	0.0605597	0.0316609	0.38842	-0.156215	-0.416177	-0.308866
KIAA0825	5	91185000	91215000	0.152571	0.030287	0.0818063	-0.0069125	0.311853	-0.173942	-0.0431237	-0.122923
LOC101123149	15	49230000	49260000	0.152337	0.0145954	0.142397	0.0523863	0.334209	-0.0838188	0.214756	0.0419236
BMP4	7	63480000	63510000	0.152325	0.0884872	0.166476	0.030727	0.360938	0.159706	0.375509	-0.0731151
FAM53B	22	43095000	43125000	0.15226	0.128769	0.0838412	-0.0027345	0.111828	0.0654852	-0.153004	-0.129905
LHPP	22	43095000	43125000	0.15226	0.128769	0.0838412	-0.0027345	0.111828	0.0654852	-0.153004	-0.129905
HAUS6	2	87030000	87060000	0.152248	0.0747945	0.15375	0.0276152	0.334071	0.260353	0.190438	0.016135
RRAGA	2	87030000	87060000	0.152248	0.0747945	0.15375	0.0276152	0.334071	0.260353	0.190438	0.016135
SAXO1	2	87030000	87060000	0.152248	0.0747945	0.15375	0.0276152	0.334071	0.260353	0.190438	0.016135
TM9SF3	22	17100000	17130000	0.152175	0.0330536	0.262914	0.0033143	0.29181	-0.0615697	0.368059	-0.00351247
LOC105607696	7	42360000	42390000	0.152149	0.0208627	0.164092	0.053785	0.158306	-0.122454	0.109219	-0.129816
LOC105615695	7	42360000	42390000	0.152149	0.0208627	0.164092	0.053785	0.158306	-0.122454	0.109219	-0.129816
PIF1	7	42360000	42390000	0.152149	0.0208627	0.164092	0.053785	0.158306	-0.122454	0.109219	-0.129816
PLEKHO2	7	42360000	42390000	0.152149	0.0208627	0.164092	0.053785	0.158306	-0.122454	0.109219	-0.129816
EPHA5	6	80790000	80820000	0.152111	0.0810285	0.0828718	0.05179	0.258661	0.0324227	0.0630311	0.0806231
ARHGEF4	2	113565000	113595000	0.151979	0.0691541	0.12092	0.213435	0.330945	0.0759313	0.116262	-0.0645734
C6H4orf19	6	56790000	56820000	0.15187	-0.0084058	0.031483	0.013776	0.10638	-0.0756935	-0.152477	-0.217949
LOC105610206	6	56790000	56820000	0.15187	-0.0084058	0.031483	0.013776	0.10638	-0.0756935	-0.152477	-0.217949
NWD2	6	56790000	56820000	0.15187	-0.0084058	0.031483	0.013776	0.10638	-0.0756935	-0.152477	-0.217949
LOC105611902	6	42645000	42675000	0.151861	0.0480192	0.0461348	0.0365702	0.275208	-0.00405459	-0.051901	-0.0721331
MRAP	1	121410000	121440000	0.151543	0.0346439	0.0603123	0.0224736	0.179778	-0.0630199	-0.110354	-0.051972
URB1	1	121410000	121440000	0.151543	0.0346439	0.0603123	0.0224736	0.179778	-0.0630199	-0.110354	-0.051972
ERCC8	16	18420000	18450000	0.151524	0.0173214	0.211957	0.0105355	0.0889044	-0.0983431	0.194363	-0.0953439
NDUFAF2	16	18420000	18450000	0.151524	0.0173214	0.211957	0.0105355	0.0889044	-0.0983431	0.194363	-0.0953439
ZNF804A	2	123555000	123585000	0.15148	-0.0012473	0.0750725	0.0531718	0.161186	-0.0518953	-0.0544364	-0.00732011
BOLA2B	24	26145000	26175000	0.151063	0.0569711	0.0715446	0.0234505	0.180453	-0.133879	-0.127231	-0.169531
CCDC101	24	26145000	26175000	0.151063	0.0569711	0.0715446	0.0234505	0.180453	-0.133879	-0.127231	-0.169531
CORO1A	24	26145000	26175000	0.151063	0.0569711	0.0715446	0.0234505	0.180453	-0.133879	-0.127231	-0.169531
LOC101114075	24	26145000	26175000	0.151063	0.0569711	0.0715446	0.0234505	0.180453	-0.133879	-0.127231	-0.169531
SLX1A	24	26145000	26175000	0.151063	0.0569711	0.0715446	0.0234505	0.180453	-0.133879	-0.127231	-0.169531
LOC105611122	9	57315000	57345000	0.150983	0.0613002	0.0742955	0.0064366	0.303109	0.102549	0.0395791	-0.0685872
LOC105616058	9	57315000	57345000	0.150983	0.0613002	0.0742955	0.0064366	0.303109	0.102549	0.0395791	-0.0685872
CBR4	2	110835000	110865000	0.150912	0.0615109	0.0700332	0.0121655	0.218345	0.0605179	0.00302184	-0.0174663
TEX15	26	25665000	25695000	0.1509	0.001411	0.0807817	-0.0103938	0.087696	-0.00376993	-0.0376811	-0.0337074
BMP4	7	63465000	63495000	0.150874	0.114536	0.153419	0.0100788	0.11758	0.104981	0.0878457	-0.0172276
LOC105602877	17	54060000	54090000	0.15069	0.0552392	0.0742356	-0.0044278	0.321033	0.0908332	-0.0487064	-0.0686183
TCTN1	17	54060000	54090000	0.15069	0.0552392	0.0742356	-0.0044278	0.321033	0.0908332	-0.0487064	-0.0686183
MYOZ1	25	29505000	29535000	0.150681	0.104606	0.0835224	0.0517549	0.161137	-0.0555914	-0.0354188	-0.120314
SEC24C	25	29505000	29535000	0.150681	0.104606	0.0835224	0.0517549	0.161137	-0.0555914	-0.0354188	-0.120314
SYNPO2L	25	29505000	29535000	0.150681	0.104606	0.0835224	0.0517549	0.161137	-0.0555914	-0.0354188	-0.120314
USP54	25	29505000	29535000	0.150681	0.104606	0.0835224	0.0517549	0.161137	-0.0555914	-0.0354188	-0.120314
LOC105615307	5	72135000	72165000	0.150658	0.143202	0.0630647	0.0150668	0.209414	0.305881	0.0593872	-0.0461743
MXI1	22	29790000	29820000	0.150577	0.110811	0.0466158	0.0480076	0.130983	0.0963234	-0.104702	-0.0784759
SMNDC1	22	29790000	29820000	0.150577	0.110811	0.0466158	0.0480076	0.130983	0.0963234	-0.104702	-0.0784759
LOC105613802	7	38910000	38940000	0.150499	0.039792	0.0701372	0.0736736	0.400728	-0.156393	-0.208023	-0.167834
LRBA	17	7215000	7245000	0.150466	0.0553006	0.11017	0.0911639	0.105279	-0.0107284	0.0465942	-0.0156882
PHTF2	4	43440000	43470000	0.150222	0.0497241	0.083118	0.0816479	0.1287	-0.0874719	-0.0392409	-0.0675622
KLLN	22	9270000	9300000	0.150217	0.121414	0.0288267	0.0259196	0.172551	-0.0935607	-0.138861	-0.164492
LOC105604215	22	9270000	9300000	0.150217	0.121414	0.0288267	0.0259196	0.172551	-0.0935607	-0.138861	-0.164492
PTEN	22	9270000	9300000	0.150217	0.121414	0.0288267	0.0259196	0.172551	-0.0935607	-0.138861	-0.164492
INPP5B	1	12420000	12450000	0.150189	-0.0116884	0.0978257	0.0049605	0.194009	-0.109753	0.0760676	-0.12119
MTF1	1	12420000	12450000	0.150189	-0.0116884	0.0978257	0.0049605	0.194009	-0.109753	0.0760676	-0.12119
LOC105611533	10	27165000	27195000	0.150171	0.0933224	0.163542	0.0256977	0.549047	0.161486	0.48075	-0.097946
ANGPT1	9	69870000	69900000	0.150102	0.0777218	0.155026	0.064806	0.176564	-0.264625	-0.161654	-0.24466
LOC101120799	1	229740000	229770000	0.150094	0.069076	0.0996469	0.0117209	0.109629	-0.0200639	-0.00111907	-0.19011
LOC105613555	4	29685000	29715000	0.150036	0.0210741	0.0175387	0.0270454	0.227992	-0.067597	-0.0759292	-0.0648207
TMEM17	3	45585000	45615000	0.150025	0.158721	0.0794668	0.0060136	0.204011	0.266499	0.131227	0.0219131
ABI3BP	1	163740000	163770000	0.149912	0.0795094	0.0916701	0.0316198	0.126764	-0.0531098	-0.0295503	-0.106488
CSNK1E	3	214020000	214050000	0.14975	0.10863	0.127929	-0.0029536	0.517754	0.271379	0.154478	0.001861
LOC105614869	3	214020000	214050000	0.14975	0.10863	0.127929	-0.0029536	0.517754	0.271379	0.154478	0.001861
TMEM184B	3	214020000	214050000	0.14975	0.10863	0.127929	-0.0029536	0.517754	0.271379	0.154478	0.001861
RBMS3	19	3630000	3660000	0.149702	0.02886	0.102064	0.0222813	0.158599	0.022596	0.0928404	-0.0579032
LOC105604733	24	26640000	26670000	0.149608	0.153206	0.0945112	0.0175951	0.243171	0.281491	-0.0800935	0.0327075
SEPHS2	24	26640000	26670000	0.149608	0.153206	0.0945112	0.0175951	0.243171	0.281491	-0.0800935	0.0327075
ANKMY1	1	1020000	1050000	0.149582	0.0912201	0.123333	0.0557054	0.389065	-0.0808706	0.116507	-0.110555
GPC1	1	1020000	1050000	0.149582	0.0912201	0.123333	0.0557054	0.389065	-0.0808706	0.116507	-0.110555
LOC101112963	3	13260000	13290000	0.149541	0.0384656	0.15146	0.0385533	0.334061	0.0172701	0.21288	-0.0424725
LOC101120070	3	13260000	13290000	0.149541	0.0384656	0.15146	0.0385533	0.334061	0.0172701	0.21288	-0.0424725
LOC105603781	1	12600000	12630000	0.149479	0.0296994	0.0553816	0.0317193	0.159242	-0.177943	-0.0890975	-0.242871
LOC105603815	1	12600000	12630000	0.149479	0.0296994	0.0553816	0.0317193	0.159242	-0.177943	-0.0890975	-0.242871
LOC105614110	8	120000	150000	0.149466	0.0661479	0.177052	0.0098137	0.181198	-0.0248049	0.125135	-0.083317
SLC17A5	8	120000	150000	0.149466	0.0661479	0.177052	0.0098137	0.181198	-0.0248049	0.125135	-0.083317
MTMR12	16	41250000	41280000	0.149361	0.00849	0.0081414	-0.0031052	0.21136	-0.0749075	-0.0316218	-0.0828356
TCF20	3	217185000	217215000	0.149317	0.0972902	0.0335517	-0.0051708	0.124247	0.0886278	-0.113553	-0.0583574
LOC105610822	3	221310000	221340000	0.149287	0.154829	0.227885	0.0427464	0.287692	0.257192	0.541129	-0.0267377
LOC105614886	3	221310000	221340000	0.149287	0.154829	0.227885	0.0427464	0.287692	0.257192	0.541129	-0.0267377
TBC1D22A	3	221310000	221340000	0.149287	0.154829	0.227885	0.0427464	0.287692	0.257192	0.541129	-0.0267377
RSRC1	1	227490000	227520000	0.149216	0.019223	0.0587535	0.0293662	0.208983	-0.0471344	0.0224119	-0.193313
SHOX2	1	227490000	227520000	0.149216	0.019223	0.0587535	0.0293662	0.208983	-0.0471344	0.0224119	-0.193313
LOC101105206	1	1320000	1350000	0.149207	0.0465554	0.105334	0.061896	0.33025	0.0933787	0.0678799	0.0912339
LOC101105463	1	1320000	1350000	0.149207	0.0465554	0.105334	0.061896	0.33025	0.0933787	0.0678799	0.0912339
LOC101105712	1	1320000	1350000	0.149207	0.0465554	0.105334	0.061896	0.33025	0.0933787	0.0678799	0.0912339
LOC105611996	1	1320000	1350000	0.149207	0.0465554	0.105334	0.061896	0.33025	0.0933787	0.0678799	0.0912339
C22H10orf82	22	35985000	36015000	0.149161	0.12054	0.0156594	0.0513785	0.187307	0.17056	-0.0725116	0.0464446
PNLIPRP2	22	35985000	36015000	0.149161	0.12054	0.0156594	0.0513785	0.187307	0.17056	-0.0725116	0.0464446
C1QTNF5	15	29370000	29400000	0.149146	0.0998321	0.10267	0.0233678	0.277753	0.166767	0.282543	0.0137287
CBL	15	29370000	29400000	0.149146	0.0998321	0.10267	0.0233678	0.277753	0.166767	0.282543	0.0137287
LOC105602203	15	29370000	29400000	0.149146	0.0998321	0.10267	0.0233678	0.277753	0.166767	0.282543	0.0137287
MCAM	15	29370000	29400000	0.149146	0.0998321	0.10267	0.0233678	0.277753	0.166767	0.282543	0.0137287
MFRP	15	29370000	29400000	0.149146	0.0998321	0.10267	0.0233678	0.277753	0.166767	0.282543	0.0137287
RNF26	15	29370000	29400000	0.149146	0.0998321	0.10267	0.0233678	0.277753	0.166767	0.282543	0.0137287
LOC105612116	1	115125000	115155000	0.148942	0.10431	0.122261	0.0849414	0.140097	0.0491589	0.078331	-0.0526129
SPOCK1	5	45990000	46020000	0.148929	0.047808	0.183519	0.0123413	0.15667	-0.0911865	0.266157	-0.0765447
MLXIPL	24	33540000	33570000	0.148922	0.0739189	0.0399774	0.0209239	0.154025	0.0229561	-0.117959	-0.244409
TBL2	24	33540000	33570000	0.148922	0.0739189	0.0399774	0.0209239	0.154025	0.0229561	-0.117959	-0.244409
CEP57L1	8	28170000	28200000	0.148881	0.0085424	0.0461349	0.0334879	0.194391	-0.180575	0.00588866	-0.163954
SESN1	8	28170000	28200000	0.148881	0.0085424	0.0461349	0.0334879	0.194391	-0.180575	0.00588866	-0.163954
SPOCK1	5	45975000	46005000	0.148855	0.0012883	0.190914	-0.0037133	0.0753184	-0.0606992	0.243501	-0.0861406
CPED1	4	85485000	85515000	0.148734	0.0832443	0.195235	0.0888819	0.23813	0.241841	0.398134	0.114943
ING3	4	85485000	85515000	0.148734	0.0832443	0.195235	0.0888819	0.23813	0.241841	0.398134	0.114943
ZFHX4	9	52740000	52770000	0.148711	0.160109	0.0994532	0.0181479	0.103002	0.0846705	0.163924	-0.0971157
SPOCK1	5	46005000	46035000	0.148698	0.0674053	0.181789	0.0338842	0.228127	-0.0370696	0.416654	-0.00964531
KRT10	11	40590000	40620000	0.148648	0.0453776	0.0439916	-0.0029575	0.469252	0.0560076	0.21754	-0.0207953
DMXL1	5	32250000	32280000	0.148632	0.0720166	0.275029	0.0426588	0.122751	0.0247741	0.21229	-0.0169781
LOC101116994	7	100005000	100035000	0.148612	0.0062951	0.174686	0.0494484	0.271012	-0.0451816	0.23449	0.0654091
TRIM69	7	100005000	100035000	0.148612	0.0062951	0.174686	0.0494484	0.271012	-0.0451816	0.23449	0.0654091
LOC105607851	4	39060000	39090000	0.148476	0.138751	0.128092	0.0525841	0.215531	0.128324	0.0107473	-0.0677106
LOC105615631	7	18060000	18090000	0.148355	0.148149	0.184815	0.0098404	0.722295	0.724729	0.742968	0.161744
THSD4	7	18060000	18090000	0.148355	0.148149	0.184815	0.0098404	0.722295	0.724729	0.742968	0.161744
SNAPC3	2	83340000	83370000	0.148171	0.0143373	0.0630747	0.0433688	0.115832	-0.146778	-0.0914002	-0.0845599
RBPJ	6	45510000	45540000	0.148126	0.0282525	0.0353357	0.0176904	0.564655	-0.116496	-0.0746449	-0.151082
C1H21orf140	1	119325000	119355000	0.148086	0.0647623	0.172529	0.10243	0.235113	0.0260734	0.492511	-0.111023
KCNE2	1	119325000	119355000	0.148086	0.0647623	0.172529	0.10243	0.235113	0.0260734	0.492511	-0.111023
SMIM11	1	119325000	119355000	0.148086	0.0647623	0.172529	0.10243	0.235113	0.0260734	0.492511	-0.111023
LOC105614886	3	221340000	221370000	0.14794	0.153305	0.163366	0.0263749	0.165977	0.161158	0.217468	-0.128468
TBC1D22A	3	221340000	221370000	0.14794	0.153305	0.163366	0.0263749	0.165977	0.161158	0.217468	-0.128468
LOC105615450	6	34740000	34770000	0.147933	0.0673319	0.196495	0.155144	0.103022	-0.0766889	0.117852	0.029428
MMRN1	6	34740000	34770000	0.147933	0.0673319	0.196495	0.155144	0.103022	-0.0766889	0.117852	0.029428
GM2A	5	60030000	60060000	0.147885	0.11267	0.099197	0.0122651	0.186915	0.108687	0.0442114	-0.285211
SLC36A3	5	60030000	60060000	0.147885	0.11267	0.099197	0.0122651	0.186915	0.108687	0.0442114	-0.285211
TRPS1	9	61605000	61635000	0.147843	0.0940937	0.0874072	0.0550616	0.13192	-0.060503	-0.116634	-0.0926831
COL27A1	2	9405000	9435000	0.147812	0.0837685	0.0184486	0.0042611	0.100838	0.00392279	-0.207795	-0.101946
GRID2	6	32280000	32310000	0.147708	0.12193	0.107348	0.0693269	0.27726	0.178769	0.111196	-0.0609655
C2H9orf135	2	66315000	66345000	0.147602	0.0015868	-0.0041728	0.0279338	0.218186	-0.027539	-0.0707582	-0.0282815
NAB1	2	117495000	117525000	0.147576	0.0462907	0.0912621	0.0726927	0.464754	-0.1701	-0.184016	-0.193454
IQCJ	1	226470000	226500000	0.147483	0.0793561	0.0790939	0.100968	0.104964	-0.042239	0.0548331	0.0625045
PARG	25	43545000	43575000	0.147453	0.0341359	0.0020246	0.0285292	0.082635	-0.139807	-0.00608919	-0.0470057
ENAH	12	26730000	26760000	0.147371	0.0715513	0.0230389	0.0116349	0.330619	0.0691595	0.0355222	-0.0251449
MDFI	20	15540000	15570000	0.147367	0.008818	0.163047	0.0128074	0.63852	-0.0648995	0.0661126	-0.0241618
MITF	19	31815000	31845000	0.147236	0.0962785	0.0173872	0.0255587	0.712902	0.457729	0.179202	0.0307091
ESAM	21	27435000	27465000	0.147212	0.0715682	0.153375	0.068999	0.274361	0.104845	0.141056	0.0494043
LOC105604044	21	27435000	27465000	0.147212	0.0715682	0.153375	0.068999	0.274361	0.104845	0.141056	0.0494043
LOC105604045	21	27435000	27465000	0.147212	0.0715682	0.153375	0.068999	0.274361	0.104845	0.141056	0.0494043
VSIG2	21	27435000	27465000	0.147212	0.0715682	0.153375	0.068999	0.274361	0.104845	0.141056	0.0494043
SNTG2	2	570000	600000	0.14719	0.131134	0.0509516	0.0241891	0.405732	-0.0290797	-0.0201281	-0.0976509
XRRA1	15	52365000	52395000	0.147139	-0.0031377	0.240328	0.0119454	0.23614	0.00537605	0.514989	-0.0110047
LOC105612289	4	73560000	73590000	0.14712	0.0412415	0.0701044	0.0348821	0.138246	0.0228065	-0.00658337	0.128127
ALOX12	11	26400000	26430000	0.147109	0.0618423	0.0554825	0.0746674	0.36731	0.149853	-0.111209	0.138204
LOC105607815	11	26400000	26430000	0.147109	0.0618423	0.0554825	0.0746674	0.36731	0.149853	-0.111209	0.138204
RNASEK	11	26400000	26430000	0.147109	0.0618423	0.0554825	0.0746674	0.36731	0.149853	-0.111209	0.138204
TBC1D22A	3	221355000	221385000	0.146909	0.16109	0.120727	0.0391391	0.204992	0.295826	0.0816046	-0.0274041
LOC101105206	1	1275000	1305000	0.1469	0.110672	0.0895146	0.0498293	0.0772494	0.0624103	0.0812905	-0.10195
LOC105611997	1	1275000	1305000	0.1469	0.110672	0.0895146	0.0498293	0.0772494	0.0624103	0.0812905	-0.10195
LOC105611998	1	1275000	1305000	0.1469	0.110672	0.0895146	0.0498293	0.0772494	0.0624103	0.0812905	-0.10195
LOC105602877	17	54045000	54075000	0.146842	0.0590029	0.0803416	-0.0035009	0.255563	0.016645	-0.109379	-0.138306
PPTC7	17	54045000	54075000	0.146842	0.0590029	0.0803416	-0.0035009	0.255563	0.016645	-0.109379	-0.138306
TCTN1	17	54045000	54075000	0.146842	0.0590029	0.0803416	-0.0035009	0.255563	0.016645	-0.109379	-0.138306
PAQR5	7	15960000	15990000	0.14677	0.0089397	0.175604	0.0377724	0.187708	-0.0255389	0.337118	-0.143754
ATP8A1	6	61380000	61410000	0.146755	0.0757122	0.0317785	0.0169362	0.261511	0.159057	-0.0237822	-0.107612
ASAP1	9	23550000	23580000	0.14671	0.0243176	0.0388881	0.0005804	0.245145	-0.0148281	-0.0296708	-0.144808
PTCHD4	20	21060000	21090000	0.146591	0.121145	0.0686772	0.0414996	0.169571	0.0119043	-0.0268813	-0.0185968
RIMS1	9	1770000	1800000	0.146535	0.0260144	0.0360677	0.0487443	0.0988959	-0.144215	-0.13109	-0.149649
APOBEC3F	3	214560000	214590000	0.146456	0.0159464	0.0822643	0.0029607	0.557803	0.0878363	0.196697	-0.042028
CBX7	3	214560000	214590000	0.146456	0.0159464	0.0822643	0.0029607	0.557803	0.0878363	0.196697	-0.042028
LOC105608833	1	59160000	59190000	0.146395	0.108614	0.138163	0.0981317	0.215583	0.0400404	0.097593	-0.0186452
FAM185A	4	44145000	44175000	0.146391	0.0351859	0.200206	0.017326	0.2228	-0.154641	0.160518	-0.0489973
FBXL13	4	44145000	44175000	0.146391	0.0351859	0.200206	0.017326	0.2228	-0.154641	0.160518	-0.0489973
LOC105614994	4	44145000	44175000	0.146391	0.0351859	0.200206	0.017326	0.2228	-0.154641	0.160518	-0.0489973
CBLB	1	168690000	168720000	0.146373	0.0606308	0.169772	0.092115	0.391689	0.217333	0.691018	0.361036
PNPLA8	4	49620000	49650000	0.146368	0.0549186	0.0418353	0.035635	0.0862087	-0.169428	0.0410669	-0.18237
LOC105612549	1	169860000	169890000	0.146302	0.0779463	0.13123	0.111814	0.147231	-0.0238548	-0.0350669	-0.0133972
MITF	19	31785000	31815000	0.146268	0.119277	0.0150041	0.0969533	0.488932	0.467111	0.259912	0.248121
SMPDL3B	2	238290000	238320000	0.146263	0.0140151	0.185176	-0.0097337	0.105084	-0.0686047	0.386363	-0.0465971
XKR8	2	238290000	238320000	0.146263	0.0140151	0.185176	-0.0097337	0.105084	-0.0686047	0.386363	-0.0465971
LOC105607352	1	138645000	138675000	0.146262	-0.0052099	0.114974	0.0080933	0.216642	-0.0255962	0.0654769	-0.0293342
NF1	11	18225000	18255000	0.146239	0.0573674	0.0855793	0.0543802	0.0867487	-0.101327	0.131224	-0.157774
CRB1	12	74370000	74400000	0.146198	0.0226419	0.052338	0.0902038	0.288406	-0.00817533	-0.147167	0.0869227
LOC105609591	10	48480000	48510000	0.146119	0.0938078	0.0099654	0.0792226	0.140265	-0.0478254	-0.160123	0.052489
LOC105610970	7	61305000	61335000	0.146097	0.0507746	0.100702	0.0234531	0.251817	0.124775	-0.0219934	0.0947862
LOC105608562	7	20790000	20820000	0.146063	0.0061048	0.0452821	0.0205554	0.109143	-0.0843423	-0.0752137	-0.0450957
C22H10orf82	22	36000000	36030000	0.146019	0.0989169	0.0236907	0.0500226	0.132382	0.0828764	-0.0944328	0.0272433
HSPA12A	22	36000000	36030000	0.146019	0.0989169	0.0236907	0.0500226	0.132382	0.0828764	-0.0944328	0.0272433
LOC105604308	22	36000000	36030000	0.146019	0.0989169	0.0236907	0.0500226	0.132382	0.0828764	-0.0944328	0.0272433
PNLIPRP2	22	36000000	36030000	0.146019	0.0989169	0.0236907	0.0500226	0.132382	0.0828764	-0.0944328	0.0272433
ACSS1	13	41760000	41790000	0.145992	0.0658889	0.308746	-0.0176918	0.71672	0.280347	1.28365	0.0081404
C1H21orf2	1	262440000	262470000	0.145954	0.0721835	0.136676	0.0488086	0.0951044	-0.0199084	0.0988122	-0.00734309
PFKL	1	262440000	262470000	0.145954	0.0721835	0.136676	0.0488086	0.0951044	-0.0199084	0.0988122	-0.00734309
LOC105603418	19	17955000	17985000	0.14588	0.0466374	0.042653	0.0796374	0.232038	0.0642061	-0.117116	-0.0429436
LOC101116994	7	100020000	100050000	0.145844	0.0128199	0.179714	0.0404205	0.121716	-0.105545	0.114002	-0.0327322
LOC105608276	6	112950000	112980000	0.145798	0.0526972	0.148166	0.009755	0.0794467	-0.115097	-0.102961	-0.138416
CNFN	14	49965000	49995000	0.145782	0.163129	0.122219	0.0063337	0.260794	0.205004	0.198496	0.0131463
LIPE	14	49965000	49995000	0.145782	0.163129	0.122219	0.0063337	0.260794	0.205004	0.198496	0.0131463
MEGF8	14	49965000	49995000	0.145782	0.163129	0.122219	0.0063337	0.260794	0.205004	0.198496	0.0131463
LOC105609180	2	163905000	163935000	0.145777	0.0783735	0.0693403	0.0270727	0.10277	0.0644787	0.0962083	0.0603474
NCOA3	13	75675000	75705000	0.145726	0.0455977	0.103886	0.0373995	0.176972	-0.0618153	0.196425	-0.0702915
LOC105610699	4	30945000	30975000	0.145715	0.031953	-0.0020319	0.0844122	0.134184	-0.124508	-0.119408	-0.0603947
RAPGEF5	4	30945000	30975000	0.145715	0.031953	-0.0020319	0.0844122	0.134184	-0.124508	-0.119408	-0.0603947
TEX9	7	51030000	51060000	0.145709	0.0623794	0.0650632	0.0345842	0.457395	0.091895	0.0300346	0.220898
LOC105603914	20	50535000	50565000	0.145538	0.190516	0.208054	0.0744784	0.164595	0.386246	0.432831	0.108867
LOC105602843	17	44985000	45015000	0.145534	0.02322	0.162665	0.0357734	0.219171	0.0605134	0.293793	0.0329889
ZNF804A	2	123600000	123630000	0.145523	0.0417607	0.1214	0.0523708	0.189991	0.00453149	-0.0929432	-0.115553
ENPP7	11	51780000	51810000	0.145475	0.0164661	0.131898	0.0358997	0.174346	-0.0646234	0.122209	-0.131219
CSMD3	9	64605000	64635000	0.145264	0.065866	0.0695752	0.0088545	0.0880725	0.0385175	0.012058	-0.0615085
LOC105608896	2	124890000	124920000	0.145237	0.200767	0.0940201	0.0190432	0.109867	0.246011	0.0634365	0.0162952
LOC105611474	5	18630000	18660000	0.145237	0.0989566	0.0315803	-0.0005346	0.116027	-0.000257124	-0.0720854	-0.0500982
LOC105616574	12	65700000	65730000	0.145121	0.0365439	0.0906915	-0.0136083	0.0954007	-0.0443798	0.141502	-0.0377499
CPVL	4	67065000	67095000	0.144941	0.0102457	0.0994833	0.0460818	0.149473	-0.172999	-0.122008	-0.190021
LOC105603604	19	59100000	59130000	0.144853	0.124765	0.0723755	0.0511951	0.0911564	-0.00928133	0.0792233	-0.0784541
RPN1	19	59100000	59130000	0.144853	0.124765	0.0723755	0.0511951	0.0911564	-0.00928133	0.0792233	-0.0784541
PKHD1L1	9	67545000	67575000	0.144739	0.0171592	0.183563	0.0005826	0.0780308	-0.0346931	0.0721317	-0.0304371
CRYBA1	11	20205000	20235000	0.144409	0.0012151	0.0382851	0.0200041	0.130073	-0.217225	-0.150052	-0.341812
LOC105616312	11	20205000	20235000	0.144409	0.0012151	0.0382851	0.0200041	0.130073	-0.217225	-0.150052	-0.341812
NUFIP2	11	20205000	20235000	0.144409	0.0012151	0.0382851	0.0200041	0.130073	-0.217225	-0.150052	-0.341812
SCUBE1	3	218100000	218130000	0.144367	-0.0117956	0.0401559	-0.0040423	0.363824	-0.020103	-0.133986	-0.106363
LMNB1	5	24630000	24660000	0.144322	0.0329484	0.102284	0.0139727	0.0780961	-0.0993792	-0.072409	-0.0598396
DLGAP2	26	480000	510000	0.144293	0.037639	0.117293	0.003214	0.158924	-0.088811	0.29899	-0.0810578
PDE1C	4	64365000	64395000	0.144173	0.022861	0.0349498	-0.0053566	0.0806993	-0.075224	-0.171999	-0.15756
LOC101115793	5	8940000	8970000	0.144106	0.0467304	0.0526659	0.0186322	0.0906275	-0.0172152	-0.0849685	-0.0254163
LOC101116053	5	8940000	8970000	0.144106	0.0467304	0.0526659	0.0186322	0.0906275	-0.0172152	-0.0849685	-0.0254163
ANKRD28	1	270855000	270885000	0.144076	0.0179874	0.0922506	0.0589969	0.0755275	-0.216471	-0.190018	-0.133422
ABCA4	1	70455000	70485000	0.144042	-0.0091305	0.0318297	0.0024059	0.123794	-0.168207	-0.0607178	-0.207955
ZNF804A	2	123840000	123870000	0.144034	0.0496601	0.0606051	0.0421803	0.2492	0.0768036	-0.00306402	0.0856118
PMFBP1	14	38265000	38295000	0.144013	0.262687	0.196605	0.0350341	0.240556	0.721323	0.355738	0.0559238
INPP5B	1	12435000	12465000	0.143828	0.019649	0.0916131	0.0003013	0.105395	-0.117013	-0.0557681	-0.116818
MTF1	1	12435000	12465000	0.143828	0.019649	0.0916131	0.0003013	0.105395	-0.117013	-0.0557681	-0.116818
LOC101104286	1	181350000	181380000	0.143785	0.0377414	0.152305	0.080346	0.176877	-0.0894223	-0.0351423	0.0458381
SLC13A1	4	87510000	87540000	0.143778	0.227798	0.0169681	0.003676	0.177333	0.277621	-0.0103897	-0.0191157
STOX2	26	13320000	13350000	0.143754	0.0311959	0.0435025	0.0294484	0.153206	-0.0685121	-0.0608771	-0.0543308
CCT6B	11	14685000	14715000	0.143728	-0.0102938	0.0128256	0.0332649	0.129588	-0.121874	-0.0868153	-0.103921
LIG3	11	14685000	14715000	0.143728	-0.0102938	0.0128256	0.0332649	0.129588	-0.121874	-0.0868153	-0.103921
LOC105606859	11	14685000	14715000	0.143728	-0.0102938	0.0128256	0.0332649	0.129588	-0.121874	-0.0868153	-0.103921
ZNF830	11	14685000	14715000	0.143728	-0.0102938	0.0128256	0.0332649	0.129588	-0.121874	-0.0868153	-0.103921
HLCS	1	267045000	267075000	0.143703	0.074141	0.0340915	0.0251162	0.280407	0.143141	-0.0689043	-0.0361039
LOC105604931	1	267045000	267075000	0.143703	0.074141	0.0340915	0.0251162	0.280407	0.143141	-0.0689043	-0.0361039
SIM2	1	267045000	267075000	0.143703	0.074141	0.0340915	0.0251162	0.280407	0.143141	-0.0689043	-0.0361039
LOC105604032	1	238980000	239010000	0.143689	0.0708036	0.144665	0.0580083	0.185014	-0.0831592	0.142833	-0.0397759
LOC105614897	3	15600000	15630000	0.143688	0.154345	0.0541037	0.037783	0.123197	0.117134	-0.0766428	-0.132107
SLC15A1	10	75030000	75060000	0.14368	0.0394999	0.158035	-0.0078926	0.182624	-0.0064218	0.282875	-0.0826452
LOC101122788	6	84615000	84645000	0.143605	0.0503645	0.0930709	0.0524045	0.183618	-0.0554947	0.04819	-0.180561
LOC101123042	6	84615000	84645000	0.143605	0.0503645	0.0930709	0.0524045	0.183618	-0.0554947	0.04819	-0.180561
MGAT4C	3	122910000	122940000	0.143568	0.103784	0.0773815	0.0701627	0.248382	0.0154534	0.0997351	-0.0635853
DCAF6	1	118215000	118245000	0.143522	0.0698004	0.233496	0.0438893	0.129604	-0.154553	0.243277	-0.0107119
LOC105616334	1	118215000	118245000	0.143522	0.0698004	0.233496	0.0438893	0.129604	-0.154553	0.243277	-0.0107119
MPC2	1	118215000	118245000	0.143522	0.0698004	0.233496	0.0438893	0.129604	-0.154553	0.243277	-0.0107119
LOC105602118	15	2700000	2730000	0.143467	0.0467272	0.0741245	0.029416	0.334686	0.0814506	0.186501	-0.00927454
LOC101103122	26	2205000	2235000	0.143465	0.0761579	0.100489	0.0895956	0.258951	-0.163225	-0.191394	-0.182461
ADAP1	24	41535000	41565000	0.143456	0.0422959	0.110192	0.0833195	0.138734	-0.109122	-0.0779907	0.00377592
GET4	24	41535000	41565000	0.143456	0.0422959	0.110192	0.0833195	0.138734	-0.109122	-0.0779907	0.00377592
ANKRD28	1	270840000	270870000	0.143367	-0.0045314	0.0545855	0.055459	0.242429	-0.0924011	-0.0946533	-0.0189524
IFI16	1	108285000	108315000	0.143271	0.0262681	0.0674578	0.0594498	0.213944	-0.0901011	-0.00939754	0.0364554
ZNF654	1	154680000	154710000	0.143232	0.0231538	0.0472494	0.0610691	0.15578	-0.0358742	0.00873596	0.163032
RBFOX2	3	179040000	179070000	0.143197	0.0181699	0.0492107	0.012629	0.193452	-0.146496	-0.102808	-0.103949
SORCS2	6	113400000	113430000	0.143194	0.036148	0.0843367	0.0225483	0.309975	0.00580548	0.111177	-0.173552
IGSF23	14	51480000	51510000	0.143175	0.148862	0.143243	-0.0080032	0.170767	0.00857581	0.138914	-0.0969268
PVR	14	51480000	51510000	0.143175	0.148862	0.143243	-0.0080032	0.170767	0.00857581	0.138914	-0.0969268
NTM	21	34065000	34095000	0.143166	0.0362518	0.126754	0.0786594	0.279852	-0.134338	-0.0501331	-0.191119
ENOSF1	23	35925000	35955000	0.143	0.110465	0.107811	0.0234891	0.11237	0.0260973	0.060956	-0.117576
YES1	23	35925000	35955000	0.143	0.110465	0.107811	0.0234891	0.11237	0.0260973	0.060956	-0.117576
ALOX12	11	26415000	26445000	0.142902	0.0678675	0.0826847	0.10439	0.309596	0.0976429	0.0866659	0.244235
BCL6B	11	26415000	26445000	0.142902	0.0678675	0.0826847	0.10439	0.309596	0.0976429	0.0866659	0.244235
C11H17orf49	11	26415000	26445000	0.142902	0.0678675	0.0826847	0.10439	0.309596	0.0976429	0.0866659	0.244235
LOC105607815	11	26415000	26445000	0.142902	0.0678675	0.0826847	0.10439	0.309596	0.0976429	0.0866659	0.244235
RNASEK	11	26415000	26445000	0.142902	0.0678675	0.0826847	0.10439	0.309596	0.0976429	0.0866659	0.244235
FSTL5	17	36345000	36375000	0.142864	0.0408379	0.0888476	0.0830769	0.106583	-0.0869931	-0.0702069	0.0446189
C24H16orf91	24	1125000	1155000	0.142827	0.151583	0.0559504	0.0604922	0.11651	0.19652	-0.0543417	0.0738081
LOC105604605	24	1125000	1155000	0.142827	0.151583	0.0559504	0.0604922	0.11651	0.19652	-0.0543417	0.0738081
LOC105604847	24	1125000	1155000	0.142827	0.151583	0.0559504	0.0604922	0.11651	0.19652	-0.0543417	0.0738081
PTX4	24	1125000	1155000	0.142827	0.151583	0.0559504	0.0604922	0.11651	0.19652	-0.0543417	0.0738081
UNKL	24	1125000	1155000	0.142827	0.151583	0.0559504	0.0604922	0.11651	0.19652	-0.0543417	0.0738081
LOC105604659	24	10050000	10080000	0.142808	0.029358	0.0510565	0.040867	0.312536	-0.0550593	0.0252148	-0.00137747
LOC105604660	24	10050000	10080000	0.142808	0.029358	0.0510565	0.040867	0.312536	-0.0550593	0.0252148	-0.00137747
ANGPT1	9	69855000	69885000	0.142721	0.0514523	0.079531	0.0673592	0.112398	-0.249214	-0.179371	-0.281385
LRRC75A	11	32715000	32745000	0.142714	0.0526439	-0.0022092	0.006787	0.0771415	-0.0498253	-0.0962278	-0.0448959
ZNF287	11	32715000	32745000	0.142714	0.0526439	-0.0022092	0.006787	0.0771415	-0.0498253	-0.0962278	-0.0448959
SLCO4C1	5	98640000	98670000	0.142694	0.0379438	0.0567016	0.0608314	0.0899134	-0.161748	-0.0520064	-0.157625
LOC101120751	6	83490000	83520000	0.142595	0.0282158	0.0701164	0.0334661	0.304835	-0.070111	0.0882415	-0.103336
CCDC91	3	186105000	186135000	0.1425	0.209808	0.0564252	0.0528655	0.255797	0.342196	-0.141096	-0.155492
LOC101105300	24	5745000	5775000	0.142427	0.0414594	0.0432145	0.0297772	0.233218	-0.00444206	-0.00423926	-0.00724809
LOC105604907	1	266850000	266880000	0.1424	0.0596507	0.105542	0.0446284	0.086958	-0.0101007	0.06359	-0.0221813
LOC105615416	6	18525000	18555000	0.142369	0.061857	0.0526366	0.118057	0.0826883	0.0624346	-0.0641637	0.0448285
BCL11B	18	62880000	62910000	0.142278	0.0881162	0.0425211	0.0621493	0.195849	0.0278808	-0.0683157	-0.00666978
LOC105603255	18	62880000	62910000	0.142278	0.0881162	0.0425211	0.0621493	0.195849	0.0278808	-0.0683157	-0.00666978
COL27A1	2	9360000	9390000	0.142252	0.0268653	0.0509655	-0.0144341	0.0884274	-0.0737724	-0.0356072	-0.102143
LOC101118854	2	9360000	9390000	0.142252	0.0268653	0.0509655	-0.0144341	0.0884274	-0.0737724	-0.0356072	-0.102143
ORM1	2	9360000	9390000	0.142252	0.0268653	0.0509655	-0.0144341	0.0884274	-0.0737724	-0.0356072	-0.102143
PCSK5	2	60405000	60435000	0.142232	0.0461752	0.0119651	0.0116445	0.154156	-0.113479	-0.0680943	-0.115608
CPNE4	1	256440000	256470000	0.142173	0.0172189	0.0337571	0.0575105	0.0940431	-0.0626407	0.0936845	0.0289835
CHN2	4	66885000	66915000	0.142107	0.0633745	0.210692	0.0040816	0.144482	0.039759	0.2901	-0.095256
CCDC7	13	19200000	19230000	0.142035	0.0507517	0.1625	0.0956438	0.291529	0.0796894	0.31156	0.0322149
RELL1	6	56940000	56970000	0.142009	0.0129528	0.0277398	0.0601377	0.265606	-0.0680246	-0.0668697	-0.0837991
LOC105612673	6	61125000	61155000	0.142008	0.147994	0.277768	0.0424062	0.303989	0.28686	0.744462	0.0806503
ARMC5	24	27480000	27510000	0.141996	0.091706	0.0618581	0.0187599	0.27992	0.0474543	-0.0476543	-0.105754
ITGAD	24	27480000	27510000	0.141996	0.091706	0.0618581	0.0187599	0.27992	0.0474543	-0.0476543	-0.105754
LOC101106131	24	27480000	27510000	0.141996	0.091706	0.0618581	0.0187599	0.27992	0.0474543	-0.0476543	-0.105754
TGFB1I1	24	27480000	27510000	0.141996	0.091706	0.0618581	0.0187599	0.27992	0.0474543	-0.0476543	-0.105754
LOC101119160	15	77490000	77520000	0.14199	0.0247324	0.0474797	0.0086597	0.38077	-0.147309	-0.0543518	-0.124253
PRRX1	12	36390000	36420000	0.141988	0.0253069	0.0886899	0.010729	0.128363	-0.158784	-0.0648512	-0.0921422
NAALADL2	1	210750000	210780000	0.141987	0.0284246	0.0837591	0.0581964	0.134458	-0.0684817	-0.0238034	-0.0356808
ST3GAL1	9	20940000	20970000	0.141976	0.0042652	0.070688	0.0644813	0.110397	-0.0574155	0.096419	-0.149149
STOX2	26	13200000	13230000	0.141968	0.0376254	0.0640407	0.0272847	0.106466	-0.200295	-0.0972547	-0.114744
FGF4	21	46275000	46305000	0.141675	0.0433824	0.064729	0.0229333	0.323643	-0.0623394	-0.0642074	-0.07374
GABRA2	6	64845000	64875000	0.141627	0.0107757	0.0721868	0.0538325	0.139296	-0.030579	0.0171702	0.0333079
STARD7	3	104070000	104100000	0.141533	0.0372311	0.139503	0.0410382	0.237601	0.0822764	0.249922	0.0080847
UGGT1	2	116235000	116265000	0.141519	0.0596372	0.0477251	0.0372557	0.150096	-0.00798294	-0.0209127	0.0309114
LOC101110103	1	107175000	107205000	0.141497	0.0547339	0.0923742	0.0641457	0.0893032	-0.182349	-0.267891	-0.444303
DCTN4	5	59625000	59655000	0.141481	0.123202	0.186751	0.008284	0.170987	0.0554099	0.216015	-0.295248
SMIM3	5	59625000	59655000	0.141481	0.123202	0.186751	0.008284	0.170987	0.0554099	0.216015	-0.295248
LOC105602588	1	194730000	194760000	0.141443	0.0165227	0.0645517	0.0388755	0.114308	-0.0988839	-0.0424072	-0.0718954
LOC101102118	24	36630000	36660000	0.141408	0.046486	0.191145	0.032366	0.129741	-0.00556406	0.19967	-0.101564
AP1S3	2	224910000	224940000	0.141378	0.0927308	0.057194	0.0062785	0.110579	0.0566174	-0.0579475	-0.0735548
LAMA2	8	54330000	54360000	0.141287	0.0495872	0.122283	0.0585193	0.214503	0.0401531	-0.00192651	-0.0443349
RNF19A	9	76710000	76740000	0.141261	0.073543	0.109649	-0.000925	0.112007	-0.0824504	0.0727963	-0.111819
C18H14orf80	18	68355000	68385000	0.141194	0.0711257	0.205566	0.0441212	0.210979	0.0654725	0.222227	-0.0290256
LOC105603284	18	68355000	68385000	0.141194	0.0711257	0.205566	0.0441212	0.210979	0.0654725	0.222227	-0.0290256
TEX22	18	68355000	68385000	0.141194	0.0711257	0.205566	0.0441212	0.210979	0.0654725	0.222227	-0.0290256
LOC105609180	2	163965000	163995000	0.141173	0.0219487	0.136619	0.0830519	0.17427	-0.170931	0	-0.00238875
LOC105602223	15	34425000	34455000	0.141167	0.0653062	0.230017	0.0195759	0.224185	-0.0102129	0.0275435	-0.0369932
OTOG	15	34425000	34455000	0.141167	0.0653062	0.230017	0.0195759	0.224185	-0.0102129	0.0275435	-0.0369932
LOC105602898	17	58935000	58965000	0.141152	0.0591331	9.05e-05	0.035228	0.0948684	-0.0885991	0.00163236	-0.104752
LOC105603075	18	17880000	17910000	0.141144	0.0503583	0.0697962	0.0414429	0.118435	-0.0738525	-0.0792625	-0.104849
BCL11B	18	62865000	62895000	0.141128	0.0592215	0.0177713	0.0443546	0.0764963	-0.166498	-0.0916975	-0.184767
LOC105603255	18	62865000	62895000	0.141128	0.0592215	0.0177713	0.0443546	0.0764963	-0.166498	-0.0916975	-0.184767
LOC105616046	9	48480000	48510000	0.140983	0.0918457	0.0356527	0.0983484	0.428012	0.36484	0.0564756	0.243434
TRPA1	9	48480000	48510000	0.140983	0.0918457	0.0356527	0.0983484	0.428012	0.36484	0.0564756	0.243434
CNTN5	15	8925000	8955000	0.140756	0.0830796	0.155412	0.0291752	0.13678	0.107643	0.19951	-0.0534268
LOC105610068	8	38295000	38325000	0.140738	0.0723508	0.016635	0.0100749	0.407465	0.0580344	-0.00943514	0.138393
RHOF	17	53100000	53130000	0.140709	0.0134416	0.0636542	0.0396884	0.19394	-0.114032	0.0465952	-0.059448
SETD1B	17	53100000	53130000	0.140709	0.0134416	0.0636542	0.0396884	0.19394	-0.114032	0.0465952	-0.059448
TMEM120B	17	53100000	53130000	0.140709	0.0134416	0.0636542	0.0396884	0.19394	-0.114032	0.0465952	-0.059448
LOC101118009	3	13155000	13185000	0.140691	0.121774	0.0743659	0.070308	0.292925	0.310401	0.000921433	0.166937
LOC101118262	3	13155000	13185000	0.140691	0.121774	0.0743659	0.070308	0.292925	0.310401	0.000921433	0.166937
CCDC7	13	19215000	19245000	0.14061	0.0244982	0.158614	0.0496813	0.315153	0.0388239	0.340169	0.0425516
IMP3	18	32145000	32175000	0.14051	-0.0039951	0.0904805	-0.0078083	0.163006	0.053453	0.156176	-0.114595
SNUPN	18	32145000	32175000	0.14051	-0.0039951	0.0904805	-0.0078083	0.163006	0.053453	0.156176	-0.114595
SNX33	18	32145000	32175000	0.14051	-0.0039951	0.0904805	-0.0078083	0.163006	0.053453	0.156176	-0.114595
STK32C	22	49860000	49890000	0.140502	0.041337	0.0620383	0.0559055	0.141343	-0.0340836	-0.0305058	-0.0137225
LOC105609193	9	32055000	32085000	0.140488	0.0368185	0.0074197	0.0147344	0.235387	-0.178712	-0.148016	-0.385763
SPIDR	9	32055000	32085000	0.140488	0.0368185	0.0074197	0.0147344	0.235387	-0.178712	-0.148016	-0.385763
POU6F1	3	134850000	134880000	0.140462	-0.0189844	0.0953176	-0.0022309	0.267755	0.0625416	0.141906	0.0111066
TFCP2	3	134850000	134880000	0.140462	-0.0189844	0.0953176	-0.0022309	0.267755	0.0625416	0.141906	0.0111066
TRPA1	9	48435000	48465000	0.140378	0.0649843	0.106604	0.122808	0.238169	-0.0358442	-0.0227135	-0.0719578
C1H3orf80	1	225270000	225300000	0.140298	0.102657	0.0464996	0.0345571	0.271472	0.0281586	-0.110166	-0.0471906
ERC2	19	44910000	44940000	0.140202	0.0119198	0.15151	0.0150096	0.133011	-0.0534665	0.205656	-0.00290909
ADGRL3	6	77010000	77040000	0.140149	0.0636831	0.0804366	0.063872	0.339171	0.173928	0.159748	0.103626
LOC105615504	6	77010000	77040000	0.140149	0.0636831	0.0804366	0.063872	0.339171	0.173928	0.159748	0.103626
GRID1	25	40515000	40545000	0.140136	0.0123004	0.0497096	0.007467	0.0925971	-0.216875	-0.107603	-0.168499
CATSPERD	5	16185000	16215000	0.140123	0.0314534	0.143846	0.0240978	0.122462	-0.0357091	0.133182	-0.225462
LONP1	5	16185000	16215000	0.140123	0.0314534	0.143846	0.0240978	0.122462	-0.0357091	0.133182	-0.225462
BBS12	17	34650000	34680000	0.140024	0.0838164	0.219445	0.0575615	0.355679	0.108996	0.51433	-0.152598
LOC101104012	17	34650000	34680000	0.140024	0.0838164	0.219445	0.0575615	0.355679	0.108996	0.51433	-0.152598
LOC101117985	1	107745000	107775000	0.140016	0.0607084	0.108104	0.0686192	0.0974537	0.0316672	0.105168	0.0376038
LOC105608616	3	174360000	174390000	0.139966	0.067455	0.0696653	0.0353966	0.115575	0.00823132	-0.0961122	-0.0101948
ADAMTS6	16	14220000	14250000	0.139919	0.0687932	0.0889125	0.0302296	0.0796014	0.0139442	0.0508932	-0.0270015
TENM2	5	76440000	76470000	0.13989	0.0145676	0.114731	0.054496	0.168534	-0.154409	0.15827	-0.0246053
LRP8	1	27585000	27615000	0.139887	0.227036	0.0675822	0.0161577	0.156384	0.193328	-0.0991404	-0.0914878
ADAMTS6	16	14160000	14190000	0.139879	0.165395	0.217542	0.146619	0.216389	0.0528867	-0.0147237	-0.0681693
RYK	1	253230000	253260000	0.139842	0.068413	0.0949268	0.0389794	0.233618	0.00662184	0.10854	-0.00430031
EXD3	3	735000	765000	0.139825	0.0018669	0.0728873	0.0254624	0.293314	0.0662678	0.0179605	-0.0157995
RSRC1	1	227400000	227430000	0.1398	-0.0061916	0.0369077	0.0239963	0.115971	-0.143476	-0.0690061	-0.199143
ENTPD3	19	13140000	13170000	0.139717	0.0314159	0.0239633	0.03968	0.19069	-0.081908	-0.122381	-0.0714983
LOC105611533	10	27075000	27105000	0.139697	-0.0028887	0.0316093	-0.0036574	0.132575	-0.260342	-0.238484	-0.232574
HGF	4	39030000	39060000	0.13965	0.101192	0.0271411	0.0277824	0.272596	0.151836	-0.148653	-0.114749
LOC105607851	4	39030000	39060000	0.13965	0.101192	0.0271411	0.0277824	0.272596	0.151836	-0.148653	-0.114749
DHRS7B	11	34680000	34710000	0.139613	0.0324424	0.0400138	0.0498647	0.355509	0.0942618	-0.0173401	-0.0251057
LOC105608397	11	34680000	34710000	0.139613	0.0324424	0.0400138	0.0498647	0.355509	0.0942618	-0.0173401	-0.0251057
USP22	11	34680000	34710000	0.139613	0.0324424	0.0400138	0.0498647	0.355509	0.0942618	-0.0173401	-0.0251057
RSRC1	1	227280000	227310000	0.139612	0.0800444	0.0243558	0.0033274	0.253896	0.134837	0.0163701	-0.0255434
LOC105604400	23	7290000	7320000	0.139606	-0.0126685	-0.0009868	0.020461	0.403906	-0.0865187	0.196556	-0.168422
RTTN	23	7290000	7320000	0.139606	-0.0126685	-0.0009868	0.020461	0.403906	-0.0865187	0.196556	-0.168422
THNSL2	3	58725000	58755000	0.139574	0.0024389	0.0776003	0.0166206	0.134858	-0.0857584	-0.076639	-0.0717084
RPS12	8	58020000	58050000	0.139497	-0.0154883	0.0158722	-0.0018151	0.136265	-0.0458925	-0.0289488	-0.0324356
SLC18B1	8	58020000	58050000	0.139497	-0.0154883	0.0158722	-0.0018151	0.136265	-0.0458925	-0.0289488	-0.0324356
LOC101106641	22	15585000	15615000	0.139484	0.113125	0.284485	0.157281	0.107009	-0.213338	0.151746	-0.167305
CCDC146	4	44040000	44070000	0.139334	0.132452	0.181032	0.0426709	0.214151	0.113366	0.196826	0.0889941
FAM185A	4	44040000	44070000	0.139334	0.132452	0.181032	0.0426709	0.214151	0.113366	0.196826	0.0889941
FHIT	19	40710000	40740000	0.139299	0.0570781	0.148358	0.0285624	0.147788	-0.0194271	0.0841955	-0.0699604
PDE4B	1	41610000	41640000	0.13927	0.101554	0.0170795	0.0084747	0.367992	0.100358	-0.223909	-0.119148
LOC105605238	26	33690000	33720000	0.139241	0.0763735	0.0733055	0.0108554	0.269066	0.180701	-0.283088	-0.0746311
PACS1	21	43515000	43545000	0.139207	0.0554492	0.0471683	0.0063204	0.185628	-0.0569376	-0.0448327	-0.0204404
LOC105615093	4	94620000	94650000	0.139183	0.022262	0.212354	0.0459005	0.18304	-0.0506507	0.169071	-0.0647097
MIR29A	4	94620000	94650000	0.139183	0.022262	0.212354	0.0459005	0.18304	-0.0506507	0.169071	-0.0647097
LOC105611348	12	75300000	75330000	0.139035	0.101864	0.0706197	-0.005295	0.0804456	-0.0321829	-0.175505	-0.273852
NEK7	12	75300000	75330000	0.139035	0.101864	0.0706197	-0.005295	0.0804456	-0.0321829	-0.175505	-0.273852
EPAS1	3	77850000	77880000	0.138995	0.0455532	0.271409	0.0228295	0.10807	-0.0349246	0.235904	-0.0637068
LOC105608141	14	20325000	20355000	0.138966	0.132676	0.024115	0.0001362	0.105762	-0.142998	-0.103848	-0.106634
BACH2	8	47235000	47265000	0.138917	0.096719	0.0536597	-0.0061301	0.197829	-0.0242658	0.0482127	-0.150587
NFATC1	23	780000	810000	0.138851	0.0864547	0.0414823	0.0295194	0.105305	-0.075196	-0.220347	-0.247379
LOC101102942	21	26565000	26595000	0.138761	0.0326714	0.0900594	0.0112143	0.081443	-0.104509	-0.0452816	-0.0338773
LOC101110281	21	26565000	26595000	0.138761	0.0326714	0.0900594	0.0112143	0.081443	-0.104509	-0.0452816	-0.0338773
GHR	16	31935000	31965000	0.138751	-0.0035618	0.0502991	-0.0030921	0.159603	-0.351459	-0.592142	-0.498515
AP1G1	14	38625000	38655000	0.138662	0.0445561	0.142695	0.120693	0.17111	0.0117085	-0.0867423	-0.0109429
VSX1	13	41805000	41835000	0.138473	0.118453	0.0561277	-0.0135948	0.484621	0.198653	0.0819719	0.0180939
TMTC2	3	118875000	118905000	0.138459	0.0460441	0.099785	0.0250322	0.484747	0.107932	-0.100379	-0.0763081
RSRC1	1	227175000	227205000	0.138444	0.0980932	0.0783975	0.0670935	0.1513	-0.0284317	-0.0233447	-0.0788103
LOC105603438	19	28890000	28920000	0.13842	0.18915	0.146611	0.0810807	0.2372	0.299707	0.190642	-0.244189
SHQ1	19	28890000	28920000	0.13842	0.18915	0.146611	0.0810807	0.2372	0.299707	0.190642	-0.244189
EBAG9	9	67515000	67545000	0.138268	0.011891	0.173468	0.0031472	0.199977	-0.0432777	0.171102	-0.0246897
PKHD1L1	9	67515000	67545000	0.138268	0.011891	0.173468	0.0031472	0.199977	-0.0432777	0.171102	-0.0246897
LOC101116994	7	100035000	100065000	0.138233	0.0041082	0.166123	0.0378242	0.210212	-0.0430081	0.192153	0.0320034
DLG2	21	11475000	11505000	0.138218	0.0975824	0.154488	0.0029488	0.0768349	-0.0075682	0.196419	-0.0432225
LOC105603980	21	11475000	11505000	0.138218	0.0975824	0.154488	0.0029488	0.0768349	-0.0075682	0.196419	-0.0432225
LOC105607692	7	41280000	41310000	0.138211	0.0214605	0.0456421	0.0202645	0.0767189	-0.0909039	-0.0230532	-0.119297
ACOT4	7	81915000	81945000	0.138125	-0.005201	0.0113595	0.0171261	0.267242	-0.13507	-0.0781768	-0.073953
HEATR4	7	81915000	81945000	0.138125	-0.005201	0.0113595	0.0171261	0.267242	-0.13507	-0.0781768	-0.073953
LOC101104669	7	81915000	81945000	0.138125	-0.005201	0.0113595	0.0171261	0.267242	-0.13507	-0.0781768	-0.073953
LOC105614708	3	118515000	118545000	0.138063	0.111871	0.0383803	0.0120093	0.0972044	0.0612162	-0.0181435	-0.100447
GINS1	13	52920000	52950000	0.138062	0.198533	0.047628	0.0380517	0.200604	0.257002	-0.0108307	-0.0064864
LOC101117066	3	3090000	3120000	0.138044	0.007074	0.0574771	0.0527251	0.0930644	-0.0973315	-0.0861753	-0.0216645
LOC105601926	3	3090000	3120000	0.138044	0.007074	0.0574771	0.0527251	0.0930644	-0.0973315	-0.0861753	-0.0216645
LOC105607222	3	3090000	3120000	0.138044	0.007074	0.0574771	0.0527251	0.0930644	-0.0973315	-0.0861753	-0.0216645
QSOX2	3	3090000	3120000	0.138044	0.007074	0.0574771	0.0527251	0.0930644	-0.0973315	-0.0861753	-0.0216645
SPATA16	1	212490000	212520000	0.13802	-0.0029438	0.0119405	0.0756073	0.136701	-0.0222892	-0.0394055	0.0453794
PRKAR2B	4	48150000	48180000	0.13799	0.100207	0.0539406	0.054322	0.647464	0.00511	0.0169567	0.0495674
LOC105613555	4	29670000	29700000	0.137945	0.0155953	-0.0058969	0.0045252	0.216766	-0.0126746	-0.069009	-0.0274972
PARK2	8	84510000	84540000	0.137842	0.0280416	0.0823922	0.146697	0.0766705	-0.0883519	-0.037778	0.143045
LOC105616333	11	27690000	27720000	0.137827	0.0808801	0.0231455	0.0578156	0.183938	-0.301713	-0.128406	0.134651
MYH10	11	27690000	27720000	0.137827	0.0808801	0.0231455	0.0578156	0.183938	-0.301713	-0.128406	0.134651
SGMS1	22	8745000	8775000	0.137823	0.109746	0.176077	0.094713	0.319828	0.0790021	-0.0919256	0.166004
LAMA2	8	54900000	54930000	0.13781	0.0993882	0.109068	0.0176414	0.17135	0.152991	0.146991	-0.240398
GAD1	2	137730000	137760000	0.137805	0.0347815	0.25834	0.0689616	0.210427	-0.0354119	0.332501	-0.0817576
CSMD3	9	64515000	64545000	0.137803	0.0287268	0.0213767	0.0230944	0.120541	-0.0758918	-0.0322158	-0.0960846
LOC105603847	20	39180000	39210000	0.137785	0.0592468	0.169884	0.0189823	0.234938	-0.0288331	0.178804	-0.0472054
LOC105615459	6	42765000	42795000	0.137773	0.0766112	0.048785	0.0421922	0.419501	0.17468	0.0955221	0.126438
TBC1D7	20	42195000	42225000	0.137758	-0.0149195	0.113227	-0.006576	0.158613	-0.0553651	0.158931	-0.0405646
IFI16	1	108270000	108300000	0.137748	0.0087975	0.0377736	0.0452086	0.355194	-0.049284	-0.0126299	0.155847
RABGAP1L	12	53625000	53655000	0.137732	0.004593	0.148496	0.0558728	0.0936274	-0.123499	0.0175773	-0.12259
ARHGAP24	6	100155000	100185000	0.137565	0.0284354	0.0421547	0.103824	0.108942	-0.0777742	-0.0488756	0.16454
SPATS2	3	136605000	136635000	0.137393	0.0882005	0.142168	0.035476	0.1638	-0.0473126	0.0205712	-0.0985783
LYPD6	2	158790000	158820000	0.137385	-0.0034928	0.0256209	0.0336863	0.164685	-0.121682	-0.129126	-0.0994178
HTR1F	1	154515000	154545000	0.137323	0.0657205	0.106396	0.0879958	0.224653	0.019688	0.144639	0.0431581
LOC105614675	3	100950000	100980000	0.137278	0.0688144	-0.0120079	0.0065866	0.195394	0.120765	-0.198585	-0.213717
EPHA5	6	80760000	80790000	0.13725	0.146998	0.238422	0.159209	0.143627	-0.0650908	0.217116	0.0689905
VWA5B1	2	245130000	245160000	0.137041	0.0202028	0.010115	0.0325973	0.354583	-0.0313332	-0.0229422	-0.0537117
HSD17B3	2	29745000	29775000	0.137017	0.0496917	0.0521017	-0.001685	0.106043	-0.0827015	-0.0554363	-0.124136
CDC42BPA	12	28320000	28350000	0.137005	0.0505089	0.0876683	0.0200997	0.311609	0.0457726	-0.0244069	-0.0674357
HDHD2	23	46965000	46995000	0.137003	0.0185418	0.027317	-0.0015788	0.129066	-0.158303	-0.102462	-0.109875
KATNAL2	23	46965000	46995000	0.137003	0.0185418	0.027317	-0.0015788	0.129066	-0.158303	-0.102462	-0.109875
ANK3	25	15615000	15645000	0.136974	0.0165459	0.0412363	0.0589619	0.0732673	-0.0918636	-0.0603139	-0.0505108
ARHGAP24	6	100035000	100065000	0.136922	0.0235622	0.128034	0.0323474	0.27113	-0.107311	0.107707	-0.0792625
LOC105603089	1	204765000	204795000	0.136883	0.135709	0.036095	0.140012	0.281481	0.147058	-0.168494	0.178964
LOC105608477	2	100155000	100185000	0.136843	0.114148	0.116386	0.078767	0.108767	0.0483869	0.129265	0.0176133
LOC105608480	2	100155000	100185000	0.136843	0.114148	0.116386	0.078767	0.108767	0.0483869	0.129265	0.0176133
EIF3L	3	213675000	213705000	0.13683	0.0662621	0.0239548	0.0839805	0.439533	0.175324	0.102843	-0.0965726
MICALL1	3	213675000	213705000	0.13683	0.0662621	0.0239548	0.0839805	0.439533	0.175324	0.102843	-0.0965726
LRP1B	2	168435000	168465000	0.136829	0.0400672	0.075696	0.041615	0.165347	-0.102622	-0.0592091	-0.0882274
RBM19	17	60390000	60420000	0.136799	0.0758618	0.0041191	0.0316457	0.142435	-0.234251	-0.150586	-0.038383
LOC101123403	14	56430000	56460000	0.136766	0.0964272	0.127238	0.0030908	0.109923	0.0639831	-0.157252	-0.101714
LOC105601980	14	56430000	56460000	0.136766	0.0964272	0.127238	0.0030908	0.109923	0.0639831	-0.157252	-0.101714
MMP16	9	87255000	87285000	0.136742	0.08738	0.196021	0.114173	0.127545	0.018599	0.0071149	0.0702886
EGF	6	15495000	15525000	0.136715	0.014151	0.0973869	0.0372195	0.0855913	-0.1058	-0.0771762	-0.101997
ADAP1	24	41550000	41580000	0.136649	0.0716156	0.104672	0.0865404	0.08019	-0.0725924	-0.0664754	-0.0474107
GET4	24	41550000	41580000	0.136649	0.0716156	0.104672	0.0865404	0.08019	-0.0725924	-0.0664754	-0.0474107
SUN1	24	41550000	41580000	0.136649	0.0716156	0.104672	0.0865404	0.08019	-0.0725924	-0.0664754	-0.0474107
ACSS1	13	41730000	41760000	0.136596	0.0443776	0.332607	-0.0037359	0.341978	0.221221	1.50193	0.000431634
APMAP	13	41730000	41760000	0.136596	0.0443776	0.332607	-0.0037359	0.341978	0.221221	1.50193	0.000431634
ADAMTSL1	2	86865000	86895000	0.136498	0.0935716	0.192789	0.129961	0.130409	0.187664	0.248847	0.0195082
LOC105608226	2	86865000	86895000	0.136498	0.0935716	0.192789	0.129961	0.130409	0.187664	0.248847	0.0195082
DHRS7B	11	34710000	34740000	0.136355	0.0482278	0.0235306	0.0012709	0.0983926	-0.0531568	-0.0532335	-0.00363485
LOC105608397	11	34710000	34740000	0.136355	0.0482278	0.0235306	0.0012709	0.0983926	-0.0531568	-0.0532335	-0.00363485
LOC105616350	11	34710000	34740000	0.136355	0.0482278	0.0235306	0.0012709	0.0983926	-0.0531568	-0.0532335	-0.00363485
SYNJ2BP	7	78900000	78930000	0.136314	0.0083956	-0.0009383	0.0338703	0.134894	-0.0395449	-0.123783	-0.036742
LOC105604400	23	7275000	7305000	0.136227	-0.008737	-0.0052986	0.0116664	0.21147	-0.189521	0.0515035	-0.196451
LOC105604401	23	7275000	7305000	0.136227	-0.008737	-0.0052986	0.0116664	0.21147	-0.189521	0.0515035	-0.196451
RTTN	23	7275000	7305000	0.136227	-0.008737	-0.0052986	0.0116664	0.21147	-0.189521	0.0515035	-0.196451
KHDRBS2	20	1050000	1080000	0.136207	0.0499331	0.10672	0.040121	0.133457	-0.0144996	0.0531126	-0.117861
CRYBA1	11	20220000	20250000	0.1362	0.0028219	0.048121	0.0187331	0.283022	-0.136115	-0.0604831	-0.281209
LOC105616312	11	20220000	20250000	0.1362	0.0028219	0.048121	0.0187331	0.283022	-0.136115	-0.0604831	-0.281209
NUFIP2	11	20220000	20250000	0.1362	0.0028219	0.048121	0.0187331	0.283022	-0.136115	-0.0604831	-0.281209
ZNF804A	2	123750000	123780000	0.136148	0.0430788	0.0887666	0.143075	0.166094	0.0429881	-0.0472929	0.253907
EEFSEC	19	59160000	59190000	0.136094	0.0236366	0.0834742	0.05076	0.259143	-0.14624	-0.15313	-0.0542374
GATA2	19	59160000	59190000	0.136094	0.0236366	0.0834742	0.05076	0.259143	-0.14624	-0.15313	-0.0542374
NCKAP1L	3	131880000	131910000	0.136076	0.0540079	0.0904392	-0.0155132	0.132972	0.0385884	0.0851811	-0.153791
PDE1B	3	131880000	131910000	0.136076	0.0540079	0.0904392	-0.0155132	0.132972	0.0385884	0.0851811	-0.153791
LOC105603391	19	13905000	13935000	0.136015	0.170586	0.0314642	0.0247874	0.183533	0.214706	-0.0107209	0.0307381
ULK4	19	13905000	13935000	0.136015	0.170586	0.0314642	0.0247874	0.183533	0.214706	-0.0107209	0.0307381
MYH10	11	27660000	27690000	0.136014	0.0502247	0.0031184	0.0891368	0.608892	-0.230003	-0.0281923	0.388312
C5H19orf57	5	9885000	9915000	0.136006	0.0023247	0.0938203	0.0293407	0.114924	-0.11492	0.176381	-0.0735864
CC2D1A	5	9885000	9915000	0.136006	0.0023247	0.0938203	0.0293407	0.114924	-0.11492	0.176381	-0.0735864
NANOS3	5	9885000	9915000	0.136006	0.0023247	0.0938203	0.0293407	0.114924	-0.11492	0.176381	-0.0735864
MARCH9	3	161580000	161610000	0.135989	0.169771	0.0967399	-0.0157453	0.0876854	0.116877	0.110296	0.029645
AVIL	3	161580000	161610000	0.135989	0.169771	0.0967399	-0.0157453	0.0876854	0.116877	0.110296	0.029645
LOC101116039	3	161580000	161610000	0.135989	0.169771	0.0967399	-0.0157453	0.0876854	0.116877	0.110296	0.029645
METTL1	3	161580000	161610000	0.135989	0.169771	0.0967399	-0.0157453	0.0876854	0.116877	0.110296	0.029645
METTL21B	3	161580000	161610000	0.135989	0.169771	0.0967399	-0.0157453	0.0876854	0.116877	0.110296	0.029645
TSFM	3	161580000	161610000	0.135989	0.169771	0.0967399	-0.0157453	0.0876854	0.116877	0.110296	0.029645
SLC29A2	21	43725000	43755000	0.13598	0.0589575	0.0407604	0.0135984	0.0848543	-0.132162	-0.139323	-0.104967
DUOX1	7	62250000	62280000	0.135979	0.0545238	0.035101	-0.0023912	0.198925	0.0712637	-0.0510879	-0.0892057
DUOXA1	7	62250000	62280000	0.135979	0.0545238	0.035101	-0.0023912	0.198925	0.0712637	-0.0510879	-0.0892057
DUOXA2	7	62250000	62280000	0.135979	0.0545238	0.035101	-0.0023912	0.198925	0.0712637	-0.0510879	-0.0892057
LOC105615727	7	62250000	62280000	0.135979	0.0545238	0.035101	-0.0023912	0.198925	0.0712637	-0.0510879	-0.0892057
ADK	25	30105000	30135000	0.135943	0.033619	0.0712769	0.0790225	0.142278	-0.0425057	-0.066455	-0.116895
TEX9	7	51045000	51075000	0.135921	0.0621041	0.0551646	0.0369506	0.202821	0.0527474	-0.0893069	0.0600902
LOC105607352	1	138675000	138705000	0.135895	0.0193206	0.0534963	0.0269205	0.18299	-0.0910634	-0.124497	-0.171493
TBX19	1	118740000	118770000	0.135878	0.0986158	0.217146	0.0120852	0.124732	0.142009	0.201797	-0.028755
PIK3AP1	22	17145000	17175000	0.135866	0.0064121	0.0857873	-0.0024543	0.15944	-0.0631068	0.0317551	-0.0765737
TM9SF3	22	17145000	17175000	0.135866	0.0064121	0.0857873	-0.0024543	0.15944	-0.0631068	0.0317551	-0.0765737
RNF169	15	52305000	52335000	0.135856	0.0038043	0.0749386	0.0403475	0.165474	-0.118752	-0.0265288	-0.194583
KCNK10	7	96780000	96810000	0.135811	0.0979481	0.0998606	0.0066331	0.106845	0.00890373	0.00890373	-0.164177
FGD3	2	28350000	28380000	0.135732	0.108065	0.124693	0.0361175	0.326302	0.175809	0.00843724	0.118042
AVPI1	22	18075000	18105000	0.135722	0.0295209	0.0838734	0.0228148	0.129435	-0.0918698	-0.128252	-0.068571
LOC105604242	22	18075000	18105000	0.135722	0.0295209	0.0838734	0.0228148	0.129435	-0.0918698	-0.128252	-0.068571
MARVELD1	22	18075000	18105000	0.135722	0.0295209	0.0838734	0.0228148	0.129435	-0.0918698	-0.128252	-0.068571
PI4K2A	22	18075000	18105000	0.135722	0.0295209	0.0838734	0.0228148	0.129435	-0.0918698	-0.128252	-0.068571
SRPK2	4	46560000	46590000	0.135687	0.0154572	0.225283	0.0073251	0.216013	-0.221794	0.396082	-0.190853
JAK2	2	72780000	72810000	0.135636	0.087543	0.0597531	0.0550289	0.258648	0.196408	-0.0836129	-0.406506
SPSB1	12	42255000	42285000	0.13559	0.0412984	0.132159	0.0237842	0.110657	-0.042532	0.0943772	0.016975
LOC105604044	21	27420000	27450000	0.135553	0.0662613	0.138372	0.0780326	0.148497	0.038039	0.00950108	-0.00845922
VSIG2	21	27420000	27450000	0.135553	0.0662613	0.138372	0.0780326	0.148497	0.038039	0.00950108	-0.00845922
COG6	10	23010000	23040000	0.135511	0.0136114	0.0702087	0.0292944	0.243022	0.0955649	-0.0162132	-0.143715
BBS12	17	34665000	34695000	0.135471	0.0717737	0.210564	0.061096	0.333912	0.0933559	0.374924	-0.285242
LOC101104012	17	34665000	34695000	0.135471	0.0717737	0.210564	0.061096	0.333912	0.0933559	0.374924	-0.285242
EPHA5	6	80745000	80775000	0.135415	0.0877229	0.202767	0.0991892	0.0788056	-0.114542	0.0492942	-0.0427546
CALCR	4	10770000	10800000	0.135413	0.186053	0.134936	0.017975	0.452292	0.510659	0.466339	-0.132077
KLF7	2	208125000	208155000	0.135387	0.0142723	0.0750629	0.046175	0.222396	-0.0254209	0.0939966	0.167012
LOC105610392	2	208125000	208155000	0.135387	0.0142723	0.0750629	0.046175	0.222396	-0.0254209	0.0939966	0.167012
EYA4	8	58500000	58530000	0.135378	0.0451772	0.0984042	0.0854541	0.239606	0.102787	-0.0533435	-0.0319299
LOC105615313	5	78780000	78810000	0.135371	0.186707	0.0332469	0.0436584	0.0990862	0.235719	-0.0784033	-0.0603288
SSBP2	5	78780000	78810000	0.135371	0.186707	0.0332469	0.0436584	0.0990862	0.235719	-0.0784033	-0.0603288
WDR61	18	29745000	29775000	0.135364	0.0218075	0.0182058	0.0075761	0.289185	0.0389742	-0.07976	-0.10795
IGF2	21	48645000	48675000	0.135332	0.207345	0.109496	0.0962329	0.177074	0.121415	0.0472944	-0.0581804
TH	21	48645000	48675000	0.135332	0.207345	0.109496	0.0962329	0.177074	0.121415	0.0472944	-0.0581804
DLG2	21	11385000	11415000	0.13529	0.0271168	0.0173984	0.0030754	0.237087	0.0326111	-0.0551219	-0.0487861
NCOA3	13	75585000	75615000	0.135178	0.0925862	0.1211	0.0345858	0.187216	0.0190348	0.217698	-0.0885352
LOC105604901	25	4365000	4395000	0.135164	0.0727094	0.0843665	0.0080634	0.133036	-0.0390422	-0.0419365	-0.102765
TSNAX	25	4365000	4395000	0.135164	0.0727094	0.0843665	0.0080634	0.133036	-0.0390422	-0.0419365	-0.102765
B2M	7	99960000	99990000	0.135104	0.0329404	0.154849	0.0207862	0.214244	0.020714	0.176372	0.0402404
TRIM69	7	99960000	99990000	0.135104	0.0329404	0.154849	0.0207862	0.214244	0.020714	0.176372	0.0402404
HMCN1	12	64770000	64800000	0.135054	0.104655	0.0879561	0.0256228	0.104559	-0.0683204	-0.0542408	-0.116025
LOC100191064	3	207090000	207120000	0.134893	0.0882762	0.0665254	0.0754471	0.162123	-0.00795438	-0.0267372	0.0368521
LOC105615925	8	71715000	71745000	0.134871	0.0315138	0.119891	-0.0024297	0.106811	-0.063593	-0.0456886	-0.143419
SASH1	8	71715000	71745000	0.134871	0.0315138	0.119891	-0.0024297	0.106811	-0.063593	-0.0456886	-0.143419
GSDMA	11	39870000	39900000	0.134803	0.0545216	0.0935268	0.0108146	0.19066	0.0204306	0.109257	-0.30013
LOC105610161	11	39870000	39900000	0.134803	0.0545216	0.0935268	0.0108146	0.19066	0.0204306	0.109257	-0.30013
PSMD3	11	39870000	39900000	0.134803	0.0545216	0.0935268	0.0108146	0.19066	0.0204306	0.109257	-0.30013
BCAT1	3	189945000	189975000	0.1347	0.142609	0.0301928	0.0247496	0.28535	0.317046	-0.0227895	0.0896373
TBX19	1	118725000	118755000	0.134686	0.0697674	0.174596	0.0046897	0.226577	0.132643	0.170896	-0.0289777
LIN7A	3	116850000	116880000	0.134647	0.0715032	0.175542	0.0325612	0.377727	0.169003	0.211642	0.0553592
MYH10	11	27630000	27660000	0.134621	0.142605	0.0264349	0.0804301	0.144895	-0.356761	-0.246118	0.156332
NDEL1	11	27630000	27660000	0.134621	0.142605	0.0264349	0.0804301	0.144895	-0.356761	-0.246118	0.156332
CTDP1	23	660000	690000	0.134577	0.0545759	0.171231	0.0053022	0.147624	-0.136471	-0.150883	-0.229165
LOC105604591	23	660000	690000	0.134577	0.0545759	0.171231	0.0053022	0.147624	-0.136471	-0.150883	-0.229165
LOC105603781	1	12585000	12615000	0.134402	0.0073157	0.0280952	-0.0010004	0.39954	-0.0587218	-0.0170177	-0.183059
LOC105605141	26	13155000	13185000	0.134371	0.0536652	0.0698556	0.0212614	0.138603	-0.118733	-0.299771	-0.182822
TRAPPC11	26	13155000	13185000	0.134371	0.0536652	0.0698556	0.0212614	0.138603	-0.118733	-0.299771	-0.182822
VTCN1	1	93705000	93735000	0.134358	0.058972	0.0323184	0.0388421	0.12834	-0.0595507	0.0504969	0.122955
GRID2	6	31200000	31230000	0.134341	0.0649636	0.111045	0.0584391	0.13997	0.0758202	-0.1078	-0.107763
RBFOX2	3	179025000	179055000	0.134333	0.0270934	0.104762	0.0190691	0.122601	-0.146497	-0.0898401	-0.132525

[truncated: 19 more sheets: S11, S12, S13, S14, S15, S16, S17, S18, S19, S20, S21, S22, S23, S24, S25, S26, S27, S28, S29]
